# Supplementary material for: Lack of IL-1R8 in neurons causes hyperactivation of IL-1 receptor pathway and induces MECP2-dependent synaptic defects
Source: eLife. 2017 Mar 28;6:e21735. doi: 10.7554/eLife.21735 (PMC5370184; doi:10.7554/eLife.21735)
Supplement: Supplementary file 1. — DOI: http://dx.doi.org/10.7554/eLife.21735.014 [file elife-21735-supp1.xlsx]

## Sheet: 1084 DE genes
Supplemental Table S1. Differentially expressed mRNAs in the hippocampus of IL-1b treated mice
id	symbol	log2FC_WT1L1vsWTNT	lfcSE	pvalue	padj
ENSMUSG00000064354	COX2	-0.602478	0.0977319	7.06644e-10	6.51554e-06
ENSMUSG00000038260	Trpm4	0.571753	0.0933139	8.94377e-10	6.51554e-06
ENSMUSG00000064351	COX1	-0.597715	0.100348	2.57824e-09	1.24494e-05
ENSMUSG00000064357	ATP6	-0.693337	0.117405	3.51498e-09	1.24494e-05
ENSMUSG00000064341	ND1	-0.715341	0.121796	4.27226e-09	1.24494e-05
ENSMUSG00000064370	CYTB	-0.705798	0.122956	9.45416e-09	2.10046e-05
ENSMUSG00000096401	NA	0.659051	0.115034	1.00914e-08	2.10046e-05
ENSMUSG00000064363	ND4	-0.702129	0.124157	1.55712e-08	2.8359e-05
ENSMUSG00000064345	ND2	-0.754065	0.134216	1.92861e-08	3.12221e-05
ENSMUSG00000037984	Neurod6	-0.4879	0.0889804	4.1763e-08	6.08487e-05
ENSMUSG00000097391	Mirg	-0.464147	0.0850088	4.76181e-08	6.30723e-05
ENSMUSG00000047459	Dynlrb1	-0.522586	0.097819	9.17362e-08	0.000111383
ENSMUSG00000029135	Fosl2	0.528688	0.102487	2.4885e-07	0.000274254
ENSMUSG00000048251	Bcl11b	-0.588756	0.11437	2.63524e-07	0.000274254
ENSMUSG00000022893	Adamts1	0.740403	0.144418	2.94716e-07	0.000286268
ENSMUSG00000019804	Snx3	-0.394248	0.0777976	4.02847e-07	0.000366842
ENSMUSG00000055866	Per2	-0.624912	0.12362	4.30142e-07	0.000368657
ENSMUSG00000022052	Ppp2r2a	-0.34128	0.0680601	5.32001e-07	0.000419228
ENSMUSG00000043557	Mdga1	-0.690189	0.138023	5.71718e-07	0.000419228
ENSMUSG00000026773	Pfkfb3	-0.369152	0.0738411	5.75467e-07	0.000419228
ENSMUSG00000003420	Fcgrt	0.583109	0.117134	6.41998e-07	0.000445424
ENSMUSG00000064367	ND5	-0.686212	0.138404	7.12099e-07	0.000460267
ENSMUSG00000047909	Ankrd16	0.354762	0.0716278	7.31327e-07	0.000460267
ENSMUSG00000097059	NA	-0.611009	0.123601	7.67676e-07	0.000460267
ENSMUSG00000048644	Ctxn1	-0.499174	0.101091	7.89751e-07	0.000460267
ENSMUSG00000025823	Pdia4	-0.45831	0.0934253	9.31295e-07	0.000521883
ENSMUSG00000045671	Spred2	-0.52824	0.107928	9.86143e-07	0.000532152
ENSMUSG00000028843	Sh3bgrl3	-0.454083	0.0933597	1.15154e-06	0.000586399
ENSMUSG00000027188	Pamr1	0.506322	0.104157	1.16716e-06	0.000586399
ENSMUSG00000049281	Scn3b	-0.409748	0.085016	1.43809e-06	0.000678608
ENSMUSG00000060671	Atp8b2	0.284231	0.0589831	1.44385e-06	0.000678608
ENSMUSG00000064356	ATP8	-0.78398	0.163387	1.6002e-06	0.000728592
ENSMUSG00000073877	Gm13306	0.721576	0.151655	1.95507e-06	0.000863191
ENSMUSG00000032966	Fkbp1a	-0.36039	0.076085	2.17254e-06	0.000930999
ENSMUSG00000064368	ND6	-0.678928	0.143957	2.40309e-06	0.00100037
ENSMUSG00000034868	Myl12b	-0.387974	0.0829394	2.89972e-06	0.00117358
ENSMUSG00000020022	Ndufa12	-0.470824	0.100837	3.02462e-06	0.00118932
ENSMUSG00000086040	Wipf3	-0.642641	0.137789	3.10186e-06	0.00118932
ENSMUSG00000031149	Praf2	-0.456522	0.0981851	3.32574e-06	0.00124246
ENSMUSG00000033377	Palmd	-0.46	0.0991808	3.51803e-06	0.00128144
ENSMUSG00000032434	Cmtm6	0.455348	0.0986705	3.93405e-06	0.00136978
ENSMUSG00000039156	Stim2	-0.363168	0.0787087	3.94858e-06	0.00136978
ENSMUSG00000025290	Rps24	-0.433256	0.0943569	4.39705e-06	0.00147413
ENSMUSG00000015476	Prrt1	-0.568274	0.123831	4.45173e-06	0.00147413
ENSMUSG00000052135	Foxo6	-0.709473	0.154882	4.63343e-06	0.0015002
ENSMUSG00000006304	Arpc2	-0.326549	0.0720919	5.90906e-06	0.00187163
ENSMUSG00000050711	Scg2	-0.346209	0.0766498	6.2793e-06	0.00191031
ENSMUSG00000060802	B2m	-0.403398	0.089438	6.47155e-06	0.00191031
ENSMUSG00000059361	Nrsn2	-0.526475	0.116872	6.64635e-06	0.00191031
ENSMUSG00000064358	COX3	-0.390272	0.0866429	6.65684e-06	0.00191031
ENSMUSG00000064337	NA	-0.485451	0.107796	6.68675e-06	0.00191031
ENSMUSG00000038496	Slc19a3	-0.540175	0.120694	7.62052e-06	0.00213521
ENSMUSG00000059401	Mamld1	-0.483223	0.108609	8.61933e-06	0.0023695
ENSMUSG00000021360	Gcnt2	-0.391496	0.0882567	9.16964e-06	0.00245529
ENSMUSG00000056999	Ide	-0.524314	0.11826	9.26843e-06	0.00245529
ENSMUSG00000024403	Atp6v1g2	-0.502364	0.113446	9.5008e-06	0.0024719
ENSMUSG00000029819	Npy	-0.455487	0.102949	9.67223e-06	0.00247236
ENSMUSG00000064346	NA	-0.489155	0.11074	1.00011e-05	0.00251233
ENSMUSG00000102752	Gm7694	-0.469689	0.106531	1.03884e-05	0.00254529
ENSMUSG00000079523	Tmsb10	-0.453418	0.102906	1.05232e-05	0.00254529
ENSMUSG00000006386	Tek	0.501573	0.113906	1.06563e-05	0.00254529
ENSMUSG00000024816	Frmd8	0.513791	0.117189	1.16355e-05	0.00273433
ENSMUSG00000031853	BC021891	0.624196	0.142735	1.22492e-05	0.00283287
ENSMUSG00000037971	1110032A03Rik	-0.366272	0.0839029	1.26875e-05	0.0028884
ENSMUSG00000018567	Gabarap	-0.325997	0.0747812	1.30452e-05	0.00292414
ENSMUSG00000020032	Nuak1	-0.271737	0.0625491	1.39665e-05	0.00304584
ENSMUSG00000018102	Hist1h2bc	-0.450704	0.103759	1.40063e-05	0.00304584
ENSMUSG00000053414	Hunk	0.589302	0.135963	1.46238e-05	0.00313336
ENSMUSG00000094472	NA	-0.59801	0.138439	1.5627e-05	0.00329979
ENSMUSG00000073792	Alg6	0.478507	0.110875	1.59067e-05	0.00331088
ENSMUSG00000041986	Elmod1	-0.33048	0.0770081	1.77478e-05	0.00358569
ENSMUSG00000036225	Kctd1	-0.352677	0.0822021	1.7838e-05	0.00358569
ENSMUSG00000021702	Thbs4	-0.615979	0.143647	1.80168e-05	0.00358569
ENSMUSG00000016262	Sertad4	-0.390944	0.0912192	1.82115e-05	0.00358569
ENSMUSG00000021676	Iqgap2	-0.499814	0.11698	1.93183e-05	0.0037529
ENSMUSG00000030315	Vgll4	0.41109	0.0967574	2.15044e-05	0.00412261
ENSMUSG00000020156	Mum1	0.331852	0.0782851	2.24495e-05	0.00422431
ENSMUSG00000039662	Icmt	0.305896	0.07219	2.26147e-05	0.00422431
ENSMUSG00000027881	Prpf38b	-0.330477	0.0780715	2.30586e-05	0.00423888
ENSMUSG00000084159	NA	-0.557041	0.131734	2.35237e-05	0.00423888
ENSMUSG00000025407	Gli1	0.655931	0.155196	2.37392e-05	0.00423888
ENSMUSG00000071862	Lrrtm2	-0.336024	0.0795684	2.40977e-05	0.00423888
ENSMUSG00000044364	Tmem74b	0.627246	0.148544	2.41474e-05	0.00423888
ENSMUSG00000032402	Smad3	-0.418013	0.0992681	2.54295e-05	0.0044108
ENSMUSG00000028785	Hpca	-0.329901	0.0784259	2.59317e-05	0.004445
ENSMUSG00000041216	Clvs1	-0.423473	0.100796	2.65391e-05	0.0044955
ENSMUSG00000044080	S100a1	-0.439375	0.104645	2.68434e-05	0.0044955
ENSMUSG00000020905	Usp43	0.62098	0.148496	2.89207e-05	0.00475992
ENSMUSG00000019846	Lama4	0.541635	0.129559	2.90757e-05	0.00475992
ENSMUSG00000031627	Irf2	-0.468452	0.11216	2.95848e-05	0.00478944
ENSMUSG00000027849	Syt6	-0.520592	0.125001	3.11742e-05	0.0049913
ENSMUSG00000061079	Zfp143	-0.385834	0.0927759	3.19957e-05	0.00504042
ENSMUSG00000029208	Guf1	0.312152	0.0750815	3.21729e-05	0.00504042
ENSMUSG00000025066	Sfr1	-0.439029	0.105874	3.3728e-05	0.00517583
ENSMUSG00000085058	NA	-0.592192	0.142893	3.40868e-05	0.00517583
ENSMUSG00000020849	Ywhae	-0.331191	0.0799171	3.41029e-05	0.00517583
ENSMUSG00000037239	Spred3	-0.395299	0.0955021	3.48575e-05	0.00523581
ENSMUSG00000026492	Tfb2m	-0.350318	0.0847511	3.573e-05	0.00526911
ENSMUSG00000020346	Mgat1	0.399046	0.0965506	3.58025e-05	0.00526911
ENSMUSG00000042216	Sgsm1	-0.408352	0.098969	3.69028e-05	0.00537674
ENSMUSG00000025035	Arl3	-0.370612	0.089987	3.81335e-05	0.00550105
ENSMUSG00000005732	Ranbp1	-0.43384	0.106573	4.68506e-05	0.00669228
ENSMUSG00000048118	Arid4a	-0.445381	0.109701	4.90849e-05	0.00694337
ENSMUSG00000041362	Shtn1	-0.366178	0.0902705	4.98232e-05	0.00696958
ENSMUSG00000020937	Plcd3	0.427204	0.105363	5.02269e-05	0.00696958
ENSMUSG00000051590	Map3k19	-0.593032	0.146478	5.15208e-05	0.00708168
ENSMUSG00000074575	Kcng1	-0.602995	0.149198	5.30951e-05	0.00722987
ENSMUSG00000015224	Cyp2j9	-0.418324	0.103617	5.40879e-05	0.00729686
ENSMUSG00000029673	NA	-0.503979	0.125109	5.61776e-05	0.00750925
ENSMUSG00000031843	Mphosph6	-0.452548	0.112601	5.84363e-05	0.00774015
ENSMUSG00000078137	Ankrd63	-0.509735	0.12713	6.08369e-05	0.00793856
ENSMUSG00000006362	Cbfa2t3	-0.537151	0.134001	6.10871e-05	0.00793856
ENSMUSG00000067870	NA	-0.588216	0.146808	6.15688e-05	0.00793856
ENSMUSG00000032193	Ldlr	0.399379	0.0997617	6.24585e-05	0.00798207
ENSMUSG00000049327	Setd8	-0.350778	0.0876803	6.31707e-05	0.00798207
ENSMUSG00000021913	Ogdhl	0.310496	0.0776391	6.35497e-05	0.00798207
ENSMUSG00000056812	St8sia3	-0.313738	0.0787785	6.81854e-05	0.00849113
ENSMUSG00000073879	Gm5859	0.580602	0.145947	6.94456e-05	0.00857477
ENSMUSG00000020074	Ccar1	-0.327146	0.0823392	7.09292e-05	0.00861713
ENSMUSG00000053560	Ier2	0.625631	0.15747	7.09715e-05	0.00861713
ENSMUSG00000003814	Calr	-0.398174	0.100306	7.19942e-05	0.00866905
ENSMUSG00000028582	Cc2d1b	0.280546	0.0707736	7.37083e-05	0.00874433
ENSMUSG00000039463	Slc9a8	0.294949	0.07444	7.42517e-05	0.00874433
ENSMUSG00000085328	NA	-0.376732	0.0950938	7.44199e-05	0.00874433
ENSMUSG00000090582	NA	0.632373	0.159998	7.73767e-05	0.00901903
ENSMUSG00000026283	Ing5	0.347803	0.0881726	7.99428e-05	0.00924418
ENSMUSG00000024966	Stip1	-0.344415	0.0874102	8.14076e-05	0.00933944
ENSMUSG00000032579	Hemk1	0.337124	0.0856609	8.30004e-05	0.00937928
ENSMUSG00000018965	Ywhah	-0.277726	0.0706018	8.36505e-05	0.00937928
ENSMUSG00000037958	Ccdc55	-0.406778	0.103411	8.36861e-05	0.00937928
ENSMUSG00000071719	Tmem28	-0.449349	0.114298	8.44528e-05	0.00939295
ENSMUSG00000078671	Chd2	-0.342747	0.0872845	8.60919e-05	0.00950272
ENSMUSG00000013523	Bcas1	-0.394071	0.100503	8.81817e-05	0.00959245
ENSMUSG00000026188	Tmem169	-0.397349	0.10143	8.94775e-05	0.00959245
ENSMUSG00000045031	Cetn4	-0.466874	0.119274	9.06633e-05	0.00959245
ENSMUSG00000034265	Zdhhc14	-0.394492	0.100823	9.12625e-05	0.00959245
ENSMUSG00000031967	Afg3l1	0.337062	0.0861769	9.18059e-05	0.00959245
ENSMUSG00000020611	Gna13	0.287682	0.0735597	9.19664e-05	0.00959245
ENSMUSG00000071655	Ubxn1	-0.388055	0.0992319	9.20722e-05	0.00959245
ENSMUSG00000017418	Arl5b	0.327935	0.0838955	9.2736e-05	0.00959245
ENSMUSG00000020409	Slu7	-0.279552	0.0715221	9.28301e-05	0.00959245
ENSMUSG00000045268	Zfp691	-0.527518	0.13515	9.49317e-05	0.00974053
ENSMUSG00000060257	Scrt2	-0.538585	0.138115	9.63759e-05	0.00981956
ENSMUSG00000035275	Raver2	-0.412418	0.105933	9.89354e-05	0.0100103
ENSMUSG00000005958	Ephb3	0.352376	0.0905588	9.97786e-05	0.010026
ENSMUSG00000068115	Ninl	0.482067	0.124158	0.000103309	0.0103097
ENSMUSG00000038685	Rtel1	0.293809	0.0757497	0.000105023	0.0104095
ENSMUSG00000058355	Abce1	-0.271209	0.0699563	0.000105828	0.0104183
ENSMUSG00000041995	Zbed3	-0.439455	0.113541	0.000108637	0.0106231
ENSMUSG00000043866	Taf10	-0.272556	0.0704628	0.000109697	0.0106553
ENSMUSG00000043131	Mob1a	0.351702	0.0910626	0.000112372	0.0108246
ENSMUSG00000070544	Top1	-0.291977	0.0756222	0.000112927	0.0108246
ENSMUSG00000026311	Asb1	0.389121	0.100944	0.000115824	0.0109129
ENSMUSG00000039771	Polr2j	-0.422876	0.109752	0.00011667	0.0109129
ENSMUSG00000014402	Tsg101	-0.282538	0.073356	0.000117344	0.0109129
ENSMUSG00000078816	Prkcg	-0.426909	0.110844	0.000117433	0.0109129
ENSMUSG00000078427	Sarnp	-0.388971	0.101003	0.000117592	0.0109129
ENSMUSG00000022757	Tfg	-0.326865	0.0850566	0.000121582	0.0112117
ENSMUSG00000038910	Plcl2	-0.25491	0.0664987	0.000126431	0.0115855
ENSMUSG00000020289	Nprl3	0.28636	0.0749838	0.000134017	0.012204
ENSMUSG00000059013	Sh2d3c	0.439853	0.115269	0.000135698	0.0122803
ENSMUSG00000046240	Hepacam	-0.356496	0.0936401	0.000140612	0.0125592
ENSMUSG00000061702	Tmem91	-0.483062	0.126945	0.00014164	0.0125592
ENSMUSG00000047242	Taf9b	-0.299905	0.0788228	0.000141918	0.0125592
ENSMUSG00000030127	Cops7a	-0.322472	0.0848404	0.000144156	0.0125592
ENSMUSG00000062591	Tubb4a	-0.451479	0.118816	0.000144808	0.0125592
ENSMUSG00000023170	Gps2	-0.399867	0.105255	0.000145255	0.0125592
ENSMUSG00000020894	Vamp2	-0.355003	0.0934832	0.00014616	0.0125592
ENSMUSG00000007682	Dio2	-0.383053	0.100929	0.000147476	0.0125592
ENSMUSG00000031311	Nono	-0.296835	0.0782268	0.000147919	0.0125592
ENSMUSG00000023034	Nr4a1	0.543155	0.143154	0.00014812	0.0125592
ENSMUSG00000005575	Ube2m	-0.290435	0.076552	0.000148263	0.0125592
ENSMUSG00000097328	Tnfsf12	-0.511388	0.135131	0.00015409	0.0129774
ENSMUSG00000027257	Pacsin3	0.336832	0.0890985	0.000156551	0.0131089
ENSMUSG00000106874	NA	0.526291	0.139621	0.000163634	0.0136237
ENSMUSG00000024472	Dcp2	0.310685	0.0824564	0.000164649	0.0136303
ENSMUSG00000049538	Adamts16	0.449471	0.119392	0.000166781	0.0136717
ENSMUSG00000022797	Tfrc	0.444325	0.118155	0.00016955	0.0136717
ENSMUSG00000021892	Sh3bp5	-0.347117	0.0924053	0.000172336	0.0136717
ENSMUSG00000035772	Mrps2	-0.349871	0.093142	0.00017243	0.0136717
ENSMUSG00000025316	Banp	-0.433284	0.115367	0.000172865	0.0136717
ENSMUSG00000055652	Klhl25	0.479414	0.127683	0.000173546	0.0136717
ENSMUSG00000038784	Cnot4	-0.389099	0.103649	0.000174029	0.0136717
ENSMUSG00000027428	Rbbp9	-0.285396	0.0760462	0.000174784	0.0136717
ENSMUSG00000027710	Acad9	0.333518	0.0889113	0.000176039	0.0136717
ENSMUSG00000097148	NA	-0.600251	0.160028	0.000176187	0.0136717
ENSMUSG00000073062	Zxdb	0.495114	0.132033	0.00017689	0.0136717
ENSMUSG00000073427	NA	0.612014	0.163234	0.000177321	0.0136717
ENSMUSG00000039860	Srrm3	-0.359266	0.0958228	0.000177347	0.0136717
ENSMUSG00000022621	Rabl2	-0.29186	0.0778866	0.000178791	0.0137104
ENSMUSG00000050705	2310061I04Rik	-0.297316	0.0794368	0.00018198	0.0138819
ENSMUSG00000006205	Htra1	-0.304827	0.081624	0.000188072	0.0142719
ENSMUSG00000025076	Casp7	0.557804	0.149478	0.000190198	0.014316
ENSMUSG00000072919	Noxred1	-0.587374	0.157425	0.000190618	0.014316
ENSMUSG00000018848	Rars	-0.301872	0.0811599	0.000199644	0.0147727
ENSMUSG00000038370	Pcp4l1	-0.418303	0.112493	0.00020041	0.0147727
ENSMUSG00000035620	Ric8b	-0.335176	0.0901546	0.000200975	0.0147727
ENSMUSG00000000058	Cav2	0.432806	0.116459	0.000202086	0.0147727
ENSMUSG00000010054	Tusc2	-0.301978	0.0812565	0.00020212	0.0147727
ENSMUSG00000023951	Vegfa	-0.309305	0.0832467	0.000202782	0.0147727
ENSMUSG00000009647	Mcu	-0.362477	0.0976412	0.000205358	0.0147951
ENSMUSG00000102234	NA	-0.58239	0.15694	0.000206527	0.0147951
ENSMUSG00000041378	Cldn5	0.469354	0.126504	0.000207095	0.0147951
ENSMUSG00000039789	Zfp597	0.352672	0.0950565	0.000207152	0.0147951
ENSMUSG00000028484	Psip1	-0.314456	0.0848709	0.000211295	0.0149532
ENSMUSG00000079003	Samd1	-0.382987	0.103377	0.000211595	0.0149532
ENSMUSG00000061013	Mkx	0.436038	0.117729	0.000212445	0.0149532
ENSMUSG00000023008	Fmnl3	0.379019	0.102379	0.000213799	0.0149762
ENSMUSG00000062901	Klhl24	0.26845	0.0726373	0.000219228	0.0151996
ENSMUSG00000006010	BC003331	-0.25221	0.0682611	0.000220077	0.0151996
ENSMUSG00000045092	S1pr1	-0.330144	0.0893553	0.000220118	0.0151996
ENSMUSG00000025782	Taf3	-0.462171	0.125501	0.000230852	0.0158656
ENSMUSG00000001383	Zmat2	-0.286977	0.0781577	0.000240872	0.0164075
ENSMUSG00000084010	LOC101056144	0.589674	0.160602	0.000240989	0.0164075
ENSMUSG00000020183	Cpm	-0.505512	0.138029	0.0002499	0.0169351
ENSMUSG00000030815	Phkg2	-0.274239	0.0749943	0.000255381	0.0170406
ENSMUSG00000020846	Fam101b	0.397317	0.108657	0.000255557	0.0170406
ENSMUSG00000021252	0610007P14Rik	-0.267408	0.0731361	0.00025588	0.0170406
ENSMUSG00000026851	BC005624	-0.306658	0.0839102	0.000257588	0.0170406
ENSMUSG00000030047	Arhgap25	-0.407472	0.11151	0.000258073	0.0170406
ENSMUSG00000047557	Lxn	-0.292697	0.0801094	0.000258474	0.0170406
ENSMUSG00000054405	Dnajc8	-0.288269	0.0789664	0.000261707	0.017176
ENSMUSG00000062981	Mrpl42	-0.359672	0.0985989	0.000264458	0.0172265
ENSMUSG00000055560	Zfp459	0.511465	0.140235	0.000265124	0.0172265
ENSMUSG00000027977	Ndst3	-0.333952	0.0916003	0.000266612	0.0172265
ENSMUSG00000019837	Gtf3c6	-0.364941	0.100116	0.000267206	0.0172265
ENSMUSG00000078624	Olfr613	0.602147	0.165515	0.000274754	0.0176351
ENSMUSG00000028495	Rps6	-0.332165	0.0913712	0.000277622	0.017741
ENSMUSG00000033590	Myo5c	0.424194	0.116982	0.000287688	0.017999
ENSMUSG00000054720	Lrrc8c	-0.349935	0.0965096	0.000287953	0.017999
ENSMUSG00000079330	Lemd1	0.432241	0.119226	0.000288537	0.017999
ENSMUSG00000029623	Pdap1	-0.355033	0.0979464	0.000289222	0.017999
ENSMUSG00000029456	Acad10	0.473833	0.130773	0.000290833	0.017999
ENSMUSG00000001930	Vwf	0.480946	0.13274	0.000290956	0.017999
ENSMUSG00000015852	Fcrls	0.407302	0.112415	0.000290971	0.017999
ENSMUSG00000026043	Col3a1	0.563425	0.155572	0.000292748	0.017999
ENSMUSG00000026342	Slc35f5	0.387068	0.106877	0.000292777	0.017999
ENSMUSG00000004096	Cwc15	-0.330075	0.0911967	0.000295317	0.0180789
ENSMUSG00000027255	Arfgap2	0.335448	0.0927125	0.000296713	0.0180883
ENSMUSG00000046753	Ccdc66	-0.377683	0.104488	0.000300822	0.0182624
ENSMUSG00000053192	Mllt11	-0.295054	0.0817416	0.000306684	0.018541
ENSMUSG00000031617	Tmem184c	-0.372496	0.103311	0.000311468	0.0187524
ENSMUSG00000031839	Hsbp1	-0.271575	0.0753623	0.000313852	0.0188182
ENSMUSG00000026121	Sema4c	0.370805	0.102963	0.000316567	0.0189032
ENSMUSG00000021486	Prelid1	-0.271613	0.0755796	0.00032598	0.0193729
ENSMUSG00000051550	Zfp579	-0.481736	0.134082	0.000327092	0.0193729
ENSMUSG00000032870	Smap2	-0.332927	0.0928437	0.00033594	0.0198164
ENSMUSG00000027087	Itgav	0.28001	0.0781098	0.000337302	0.0198165
ENSMUSG00000031157	Pqbp1	-0.385282	0.107567	0.000341263	0.0199687
ENSMUSG00000021675	F2rl2	-0.566876	0.158358	0.000343972	0.0200467
ENSMUSG00000073643	Wdfy1	0.449229	0.125672	0.000350725	0.0203161
ENSMUSG00000096862	NA	0.496999	0.139054	0.000351384	0.0203161
ENSMUSG00000038255	Neurod2	-0.4256	0.119221	0.000357187	0.02057
ENSMUSG00000061979	Wbscr16	0.49373	0.138393	0.000360293	0.0206585
ENSMUSG00000032531	Amotl2	0.366053	0.102695	0.00036461	0.0206585
ENSMUSG00000019791	Hint3	0.504392	0.141509	0.00036471	0.0206585
ENSMUSG00000097767	Miat	0.285422	0.0800933	0.000365774	0.0206585
ENSMUSG00000003380	Rabac1	0.521832	0.146434	0.000365813	0.0206585
ENSMUSG00000000627	Sema4f	0.329436	0.0925179	0.000369753	0.0208004
ENSMUSG00000037001	Zfp39	-0.451452	0.126978	0.000377477	0.0211528
ENSMUSG00000028173	Wls	0.332374	0.0935119	0.00037892	0.0211528
ENSMUSG00000032841	Prr5l	0.410589	0.115696	0.000386901	0.0215158
ENSMUSG00000055078	Gabra5	-0.286303	0.0807193	0.000389806	0.0215279
ENSMUSG00000030854	Ptpn5	-0.348055	0.0981346	0.000390073	0.0215279
ENSMUSG00000037434	Slc30a1	0.327198	0.0923425	0.000395135	0.0217249
ENSMUSG00000079179	Rab10os	0.362476	0.102341	0.000397342	0.0217318
ENSMUSG00000037826	Ppm1k	0.325291	0.0918577	0.000398242	0.0217318
ENSMUSG00000078684	NA	-0.424035	0.119829	0.00040216	0.0218637
ENSMUSG00000030956	Fam53b	-0.347009	0.0981909	0.000409288	0.0221685
ENSMUSG00000023452	Pisd	-0.334422	0.0946566	0.000410868	0.0221717
ENSMUSG00000021556	Golm1	-0.396687	0.112429	0.000418179	0.0223855
ENSMUSG00000043448	Gjc2	0.510634	0.144756	0.000419428	0.0223855
ENSMUSG00000020738	Sumo2	-0.28582	0.0810253	0.00041944	0.0223855
ENSMUSG00000032231	Anxa2	0.398824	0.113236	0.000428222	0.0227708
ENSMUSG00000050211	Pla2g4e	0.515543	0.146435	0.000430529	0.0228102
ENSMUSG00000006731	B4galnt1	-0.389626	0.110791	0.000436833	0.0230398
ENSMUSG00000042489	Clspn	-0.575759	0.163752	0.000438025	0.0230398
ENSMUSG00000053550	Shisa7	-0.447356	0.127345	0.000443169	0.0232265
ENSMUSG00000086429	Gt(ROSA)26Sor	0.529891	0.150969	0.000448211	0.0232872
ENSMUSG00000059325	Hopx	0.396549	0.112995	0.000449033	0.0232872
ENSMUSG00000027204	Fbn1	0.397975	0.113413	0.00044969	0.0232872
ENSMUSG00000017692	Rhbdl3	-0.475308	0.135512	0.000452327	0.0232872
ENSMUSG00000064360	ND3	-0.310662	0.0885793	0.00045291	0.0232872
ENSMUSG00000020078	Vps26a	-0.285005	0.0812774	0.000453917	0.0232872
ENSMUSG00000041598	Cdc42ep4	0.333853	0.0953449	0.000462595	0.0236492
ENSMUSG00000084830	NA	-0.580384	0.166033	0.000473019	0.0237866
ENSMUSG00000051427	Ccdc157	0.239413	0.068496	0.000473542	0.0237866
ENSMUSG00000050640	Tmem150c	-0.365338	0.104523	0.000473571	0.0237866
ENSMUSG00000044317	Gpr4	-0.497401	0.142374	0.000476506	0.0237866
ENSMUSG00000068859	Sp9	-0.532693	0.152477	0.000476538	0.0237866
ENSMUSG00000004263	Atn1	-0.404259	0.115715	0.00047658	0.0237866
ENSMUSG00000035401	2210018M11Rik	-0.265402	0.0759699	0.000476712	0.0237866
ENSMUSG00000028218	Fam92a	-0.293554	0.084054	0.000478626	0.0238006
ENSMUSG00000022329	Stk3	-0.396842	0.113895	0.000493483	0.0243145
ENSMUSG00000032897	Nfyc	-0.268077	0.0769528	0.000494625	0.0243145
ENSMUSG00000033594	Spata2l	-0.313559	0.0900139	0.000494994	0.0243145
ENSMUSG00000068523	Gng5	-0.364692	0.104703	0.000495635	0.0243145
ENSMUSG00000022494	Shisa9	-0.369908	0.106239	0.000497999	0.0243485
ENSMUSG00000032763	Ilvbl	0.380189	0.109414	0.000511279	0.0249142
ENSMUSG00000025465	Echs1	0.382052	0.110008	0.000514764	0.0250003
ENSMUSG00000093760	NA	-0.576082	0.165945	0.000517494	0.0250494
ENSMUSG00000039230	Tbcd	0.282454	0.0814384	0.000523745	0.0252681
ENSMUSG00000026956	Uap1l1	0.431443	0.12445	0.000526705	0.0253271
ENSMUSG00000028639	Ybx1	-0.299388	0.0864211	0.000531621	0.0254361
ENSMUSG00000059423	Zfp933	-0.399251	0.115262	0.000532464	0.0254361
ENSMUSG00000031349	Nsdhl	-0.261589	0.0756721	0.000546466	0.0259869
ENSMUSG00000085207	NA	0.522782	0.151253	0.000547562	0.0259869
ENSMUSG00000051146	Camk2n2	-0.318081	0.0921014	0.000553165	0.0261676
ENSMUSG00000024474	Ik	-0.267946	0.0776253	0.000556874	0.0262578
ENSMUSG00000039176	Polg	0.25594	0.0742367	0.00056555	0.0265126
ENSMUSG00000037868	Egr2	0.562121	0.163084	0.000567216	0.0265126
ENSMUSG00000033491	Prss35	-0.501334	0.145459	0.000567737	0.0265126
ENSMUSG00000052926	Rnaseh2a	0.33024	0.0958459	0.000569944	0.0265306
ENSMUSG00000035429	Ptprh	0.555005	0.161225	0.000576525	0.0267515
ENSMUSG00000037071	Scd1	-0.203448	0.0591821	0.00058677	0.0271404
ENSMUSG00000042256	Ptchd4	0.482704	0.140484	0.000590343	0.0272193
ENSMUSG00000029536	Gatc	-0.380299	0.110722	0.000593134	0.0272617
ENSMUSG00000072694	1500011B03Rik	-0.271247	0.0790418	0.000599821	0.0274808
ENSMUSG00000017781	Pitpna	-0.248104	0.0723154	0.000601673	0.0274808
ENSMUSG00000032558	Nphp3	0.362367	0.10565	0.000603831	0.0274932
ENSMUSG00000044177	Wfikkn2	0.563386	0.164376	0.000609323	0.0276512
ENSMUSG00000030120	Mlf2	-0.313835	0.0915867	0.000611096	0.0276512
ENSMUSG00000038181	Chpf2	0.318227	0.0929182	0.000615233	0.0277521
ENSMUSG00000037217	Syn1	-0.400735	0.117186	0.000627032	0.0281625
ENSMUSG00000039873	Neurl2	0.559744	0.163709	0.000628196	0.0281625
ENSMUSG00000046020	Pofut1	0.329542	0.0964286	0.000632061	0.0281657
ENSMUSG00000100215	NA	-0.441086	0.129069	0.000632133	0.0281657
ENSMUSG00000051067	Lingo3	-0.388454	0.113754	0.00063814	0.0283302
ENSMUSG00000004815	Dgkq	0.232935	0.0682256	0.000639713	0.0283302
ENSMUSG00000045349	Sh2d5	-0.332876	0.0975777	0.000646324	0.0285362
ENSMUSG00000024387	Csnk2b	-0.309896	0.0908838	0.000650107	0.0286165
ENSMUSG00000028906	Epb41	-0.326504	0.095831	0.000656615	0.0288159
ENSMUSG00000026181	Ppm1f	0.218371	0.0641359	0.000662082	0.0289686
ENSMUSG00000045534	Kcna5	-0.562384	0.165286	0.000667735	0.0291284
ENSMUSG00000071793	2610005L07Rik	0.299113	0.0879555	0.000672055	0.0292294
ENSMUSG00000016344	Ppdpf	-0.284088	0.0835974	0.000678109	0.029378
ENSMUSG00000033022	Cdo1	-0.327422	0.0963652	0.000679505	0.029378
ENSMUSG00000054302	Eapp	-0.249474	0.0734738	0.000685235	0.0295381
ENSMUSG00000038650	Rnh1	0.423814	0.124873	0.000688872	0.0295677
ENSMUSG00000083863	NA	-0.563806	0.166141	0.00068998	0.0295677
ENSMUSG00000030042	Pole4	0.487238	0.14363	0.000693039	0.0296117
ENSMUSG00000056737	Capg	0.528741	0.156157	0.000709273	0.0302167
ENSMUSG00000058594	Fbxo18	0.22275	0.065813	0.000712827	0.0302796
ENSMUSG00000029534	St7	-0.313255	0.0925906	0.000716405	0.0303341
ENSMUSG00000025374	Nabp2	-0.395643	0.116973	0.000718714	0.0303341
ENSMUSG00000033790	Tubgcp5	0.303187	0.089655	0.000720356	0.0303341
ENSMUSG00000003437	Paf1	-0.31041	0.0919006	0.000731039	0.0306674
ENSMUSG00000028330	Ncbp1	-0.216245	0.0640323	0.000732483	0.0306674
ENSMUSG00000020653	Klf11	0.445166	0.131891	0.000737475	0.030788
ENSMUSG00000019232	Etnppl	-0.460757	0.136618	0.000744617	0.0309025
ENSMUSG00000025025	Mxi1	-0.241085	0.0714837	0.000744641	0.0309025
ENSMUSG00000097353	NA	0.310369	0.0920463	0.00074658	0.0309025
ENSMUSG00000042156	Dzip1	-0.275578	0.0817773	0.000752065	0.0310413
ENSMUSG00000028837	Psmb2	-0.311713	0.0925838	0.000760405	0.0312969
ENSMUSG00000028405	Aco1	0.279017	0.0829053	0.000764069	0.0313591
ENSMUSG00000056629	Fkbp2	-0.355825	0.105762	0.000767084	0.0313944
ENSMUSG00000034501	Pcnxl4	0.271336	0.0808072	0.000785599	0.0318929
ENSMUSG00000024300	Myo1f	0.467417	0.139278	0.000790773	0.0318929
ENSMUSG00000047658	Gal3st3	-0.403444	0.120243	0.000792989	0.0318929
ENSMUSG00000028980	H6pd	0.410442	0.122329	0.000792993	0.0318929
ENSMUSG00000081344	NA	-0.493518	0.14711	0.000794333	0.0318929
ENSMUSG00000025958	Creb1	-0.243694	0.0726501	0.000795522	0.0318929
ENSMUSG00000029422	Rsrc2	-0.254599	0.0759023	0.000795654	0.0318929
ENSMUSG00000032298	Neil1	0.356774	0.106379	0.000797137	0.0318929
ENSMUSG00000037112	Sik2	-0.447842	0.133558	0.000798963	0.0318929
ENSMUSG00000034336	Ina	-0.311501	0.0929493	0.000804322	0.032019
ENSMUSG00000030934	Oat	0.321802	0.0961027	0.000812448	0.0322544
ENSMUSG00000015748	Prpf3	-0.31068	0.0928965	0.000824714	0.0326524
ENSMUSG00000023106	Denr	-0.279176	0.0835727	0.000836233	0.0330187
ENSMUSG00000024037	Wdr4	0.319479	0.0956902	0.000841763	0.0331473
ENSMUSG00000020659	Cbll1	-0.280462	0.0841207	0.000855957	0.0336154
ENSMUSG00000060019	NA	-0.550482	0.165206	0.000861967	0.0337024
ENSMUSG00000005371	Fbxo11	-0.242297	0.0727221	0.000862801	0.0337024
ENSMUSG00000043004	Gng2	-0.264928	0.0795515	0.000867628	0.0338004
ENSMUSG00000047777	Phf13	0.460928	0.138438	0.000870058	0.0338047
ENSMUSG00000021823	Vcl	-0.310757	0.0934657	0.000884738	0.0342519
ENSMUSG00000027350	Chgb	-0.310323	0.0933487	0.00088627	0.0342519
ENSMUSG00000040451	Sgms1	-0.295695	0.0890108	0.000893687	0.0344471
ENSMUSG00000009090	Ap1b1	0.227845	0.0686103	0.000897431	0.0345002
ENSMUSG00000028655	Mfsd2a	-0.374046	0.112734	0.000906805	0.0347688
ENSMUSG00000020099	Unc5b	0.343651	0.103615	0.000911173	0.0348446
ENSMUSG00000008859	Rala	-0.279549	0.0843165	0.000914868	0.0348943
ENSMUSG00000018293	Pfn1	-0.287132	0.0866378	0.000919183	0.0348961
ENSMUSG00000007029	Vars	0.322131	0.097203	0.000919705	0.0348961
ENSMUSG00000020848	Doc2b	-0.451098	0.136286	0.000933161	0.0353147
ENSMUSG00000032316	Clk3	-0.243223	0.0735563	0.000944262	0.0356032
ENSMUSG00000035112	Wnk4	-0.515052	0.155783	0.000945673	0.0356032
ENSMUSG00000041147	Brca2	0.421412	0.127626	0.00096025	0.0360589
ENSMUSG00000041870	Ankrd13a	-0.328053	0.0994201	0.000968002	0.0362359
ENSMUSG00000034430	Zxdc	0.292737	0.0887321	0.000969938	0.0362359
ENSMUSG00000043284	Tmem11	-0.351474	0.106659	0.000983152	0.0366356
ENSMUSG00000068566	Myadm	-0.295424	0.0896802	0.00098706	0.0366874
ENSMUSG00000029684	Wasl	-0.255295	0.0775954	0.0010016	0.037121
ENSMUSG00000070644	Etnk2	0.34303	0.104288	0.00100448	0.037121
ENSMUSG00000031480	Thsd1	0.410922	0.124969	0.00100835	0.037121
ENSMUSG00000031758	Cdyl2	-0.341951	0.103999	0.00100892	0.037121
ENSMUSG00000059995	Atxn7l3	0.231753	0.0705076	0.00101286	0.0371723
ENSMUSG00000053519	Kcnip1	-0.285542	0.0869012	0.00101686	0.0372253
ENSMUSG00000063904	Dpp3	0.261231	0.0796227	0.00103488	0.0377902
ENSMUSG00000018648	Dusp14	-0.272075	0.0829991	0.00104526	0.038062
ENSMUSG00000072692	NA	-0.542401	0.165514	0.00104888	0.038062
ENSMUSG00000033191	Tie1	0.329329	0.100505	0.00105017	0.038062
ENSMUSG00000020024	Cep83	-0.247404	0.0756009	0.001066	0.0385401
ENSMUSG00000020003	Pex7	0.355733	0.108733	0.00106937	0.0385405
ENSMUSG00000024283	Wac	-0.26371	0.080618	0.00107131	0.0385405
ENSMUSG00000022364	Tbc1d31	-0.337886	0.103324	0.00107481	0.0385715
ENSMUSG00000026890	Lhx6	-0.305627	0.0935223	0.00108328	0.0387299
ENSMUSG00000022160	Mettl3	-0.260104	0.0796002	0.00108454	0.0387299
ENSMUSG00000020275	Rel	0.40361	0.123608	0.00109368	0.0389607
ENSMUSG00000014859	E2f4	-0.329794	0.101045	0.00109914	0.0389768
ENSMUSG00000056486	Chn1	-0.21212	0.0650058	0.00110201	0.0389768
ENSMUSG00000002055	Spag5	0.348145	0.106701	0.00110312	0.0389768
ENSMUSG00000024397	Aif1	0.449724	0.137871	0.00110658	0.0389768
ENSMUSG00000003585	Sec14l2	-0.307921	0.0944055	0.00110751	0.0389768
ENSMUSG00000068882	Ssb	-0.254657	0.0781499	0.00111975	0.0393126
ENSMUSG00000028840	Zfp593	0.435761	0.133821	0.00112873	0.0393393
ENSMUSG00000003273	Car11	-0.374273	0.114946	0.00112969	0.0393393
ENSMUSG00000040363	Bcor	-0.292124	0.0897338	0.00113214	0.0393393
ENSMUSG00000027361	Gabpb1	-0.253915	0.0780144	0.00113507	0.0393393
ENSMUSG00000033964	Zbtb41	0.29051	0.0892637	0.00113584	0.0393393
ENSMUSG00000019883	Echdc1	-0.294789	0.0905844	0.00113671	0.0393393
ENSMUSG00000046593	Tmem215	-0.295066	0.0906932	0.00114013	0.0393644
ENSMUSG00000021703	Serinc5	0.243771	0.0749486	0.00114393	0.0393766
ENSMUSG00000027985	Lef1	-0.411751	0.126655	0.00115014	0.0393766
ENSMUSG00000084845	Tmem240	0.253389	0.0779477	0.00115098	0.0393766
ENSMUSG00000024873	Cnih2	-0.34942	0.107539	0.0011571	0.0393766
ENSMUSG00000079477	Rab7	-0.237519	0.0731048	0.00115802	0.0393766
ENSMUSG00000053930	Shisa6	-0.466321	0.143528	0.00115816	0.0393766
ENSMUSG00000042826	Fgf11	-0.295744	0.0910384	0.00115987	0.0393766
ENSMUSG00000101609	Kcnq1ot1	-0.408932	0.125914	0.00116338	0.0393766
ENSMUSG00000021520	Uqcrb	-0.323258	0.0995449	0.00116481	0.0393766
ENSMUSG00000024621	Csf1r	0.249568	0.0769018	0.00117336	0.0394986
ENSMUSG00000049550	Clip1	-0.278334	0.0857691	0.00117384	0.0394986
ENSMUSG00000056698	Elmod3	-0.295548	0.0911235	0.00118122	0.0396552
ENSMUSG00000026447	Pik3c2b	-0.332879	0.102677	0.00118694	0.0397154
ENSMUSG00000014551	Mrps25	-0.278985	0.0860761	0.00119053	0.0397154
ENSMUSG00000013921	Clip3	-0.410304	0.126606	0.001192	0.0397154
ENSMUSG00000024810	Il33	-0.307663	0.0949479	0.00119391	0.0397154
ENSMUSG00000002459	Rgs20	-0.344	0.106255	0.00120583	0.0400203
ENSMUSG00000098975	NA	-0.517727	0.160009	0.0012138	0.0401853
ENSMUSG00000048874	Phf3	-0.320594	0.0991059	0.00121703	0.0401853
ENSMUSG00000028289	Epha7	-0.274929	0.0850022	0.00121908	0.0401853
ENSMUSG00000031691	Tnpo2	0.226412	0.0700217	0.00122304	0.0402251
ENSMUSG00000078429	Ctdsp2	0.225637	0.0698125	0.00122908	0.0403327
ENSMUSG00000024740	Ddb1	0.181128	0.0560623	0.00123427	0.0403826
ENSMUSG00000029869	Ephb6	0.288573	0.0893302	0.00123615	0.0403826
ENSMUSG00000029009	Mthfr	0.280543	0.0868854	0.00124273	0.040424
ENSMUSG00000020018	Snrpf	-0.311479	0.0964679	0.00124296	0.040424
ENSMUSG00000024566	Atp9b	0.244492	0.0757671	0.00125145	0.0405776
ENSMUSG00000029661	Col1a2	0.410306	0.127183	0.00125485	0.0405776
ENSMUSG00000062456	NA	-0.518412	0.160706	0.00125604	0.0405776
ENSMUSG00000022789	Dnm1l	-0.197742	0.0613396	0.00126536	0.0407882
ENSMUSG00000024513	Mbd2	-0.23002	0.0714	0.00127491	0.040943
ENSMUSG00000027210	Meis2	-0.417305	0.129543	0.00127578	0.040943
ENSMUSG00000036977	Anapc10	-0.369363	0.114748	0.00128682	0.0410682
ENSMUSG00000090071	Cdk5r2	-0.360006	0.111844	0.00128719	0.0410682
ENSMUSG00000021012	Zc3h14	-0.213906	0.0664591	0.00128814	0.0410682
ENSMUSG00000028745	Capzb	-0.228751	0.0711115	0.0012963	0.0410819
ENSMUSG00000072872	Rybp	-0.224741	0.0698777	0.00129899	0.0410819
ENSMUSG00000062373	Tmem65	0.315002	0.0979533	0.00130063	0.0410819
ENSMUSG00000053289	Ddx10	-0.290377	0.0903025	0.00130172	0.0410819
ENSMUSG00000020922	Lsm12	-0.326003	0.101388	0.00130266	0.0410819
ENSMUSG00000017679	Ttpal	0.300897	0.0937006	0.00132157	0.0414369
ENSMUSG00000046432	Ngfrap1	-0.281523	0.0876732	0.00132251	0.0414369
ENSMUSG00000026904	Slc4a10	0.222845	0.0694005	0.00132273	0.0414369
ENSMUSG00000031590	Frg1	-0.334857	0.104302	0.0013253	0.0414369
ENSMUSG00000046808	Atp10d	0.386216	0.12033	0.00132896	0.0414625
ENSMUSG00000016028	Celsr1	0.424636	0.132389	0.00133906	0.0416495
ENSMUSG00000022490	Ppp1r1a	-0.237639	0.0740972	0.00134067	0.0416495
ENSMUSG00000020219	Timm13	0.461004	0.143897	0.00135669	0.041987
ENSMUSG00000025492	Ifitm3	0.472877	0.147609	0.0013573	0.041987
ENSMUSG00000022214	Dcaf11	0.279578	0.0872878	0.00136031	0.041991
ENSMUSG00000035595	1600002K03Rik	0.505317	0.157807	0.00136421	0.0420223
ENSMUSG00000025178	Pi4k2a	0.238501	0.0745452	0.00137707	0.0420935
ENSMUSG00000035403	Crb2	0.382279	0.119508	0.00138013	0.0420935
ENSMUSG00000061119	Prcp	0.364205	0.113866	0.00138121	0.0420935
ENSMUSG00000032754	Slc8b1	0.466431	0.145832	0.00138188	0.0420935
ENSMUSG00000026409	Pfkfb2	0.351091	0.109782	0.00138354	0.0420935
ENSMUSG00000003934	Efnb3	-0.256398	0.0801747	0.00138386	0.0420935
ENSMUSG00000094856	NA	-0.474023	0.148344	0.00139625	0.0423819
ENSMUSG00000074221	Zfp568	0.393294	0.123206	0.00141212	0.0426828
ENSMUSG00000022790	Igsf11	-0.39227	0.122899	0.00141384	0.0426828
ENSMUSG00000028454	Pigo	0.284326	0.0890863	0.00141495	0.0426828
ENSMUSG00000039763	Dnajc28	-0.33136	0.103876	0.00142294	0.0428352
ENSMUSG00000005069	Pex5	0.32151	0.100859	0.00143407	0.0430814
ENSMUSG00000018372	Cep95	-0.340536	0.106965	0.00145442	0.0435338
ENSMUSG00000030521	Mphosph10	-0.321804	0.101085	0.00145511	0.0435338
ENSMUSG00000035279	Ssc5d	-0.474993	0.149249	0.0014598	0.0435845
ENSMUSG00000019797	1700021F05Rik	-0.33621	0.105676	0.00146511	0.0436536
ENSMUSG00000100201	NA	0.464974	0.146302	0.001482	0.0439773
ENSMUSG00000021719	Rgs7bp	-0.311852	0.0981226	0.00148201	0.0439773
ENSMUSG00000042198	Chchd7	0.300604	0.0946086	0.00148633	0.044016
ENSMUSG00000051451	Crebzf	0.309671	0.0975107	0.00149444	0.0441662
ENSMUSG00000031137	Fgf13	-0.253037	0.0797071	0.00150053	0.0442565
ENSMUSG00000020472	Zkscan17	0.299732	0.0944459	0.00150571	0.0443195
ENSMUSG00000039461	Tcta	0.392703	0.123815	0.00151556	0.0445197
ENSMUSG00000020180	Snrpd3	-0.241267	0.0761521	0.00153373	0.04483
ENSMUSG00000022889	Mrpl39	-0.315011	0.0994311	0.00153421	0.04483
ENSMUSG00000024647	Cbln2	0.332649	0.105019	0.00153745	0.04483
ENSMUSG00000031155	Pim2	-0.251358	0.0793595	0.00153844	0.04483
ENSMUSG00000023051	Tarbp2	0.33923	0.10726	0.00156322	0.0454613
ENSMUSG00000010660	Plcd1	0.336379	0.106439	0.00157599	0.0457415
ENSMUSG00000025491	Ifitm1	0.516833	0.163599	0.00158236	0.045835
ENSMUSG00000048701	Ccdc6	-0.316133	0.10012	0.00159107	0.0459751
ENSMUSG00000029392	Rilpl1	-0.389936	0.123511	0.00159351	0.0459751
ENSMUSG00000032575	Manf	-0.322237	0.102146	0.00160669	0.0462423
ENSMUSG00000078794	Dact3	-0.293363	0.0930057	0.00160912	0.0462423
ENSMUSG00000036864	Proser3	-0.455361	0.144471	0.00162201	0.0464221
ENSMUSG00000033319	Fem1c	0.328337	0.104187	0.00162476	0.0464221
ENSMUSG00000104415	NA	-0.502826	0.159557	0.00162493	0.0464221
ENSMUSG00000076269	Mir374b	0.514531	0.163422	0.00164118	0.0467946
ENSMUSG00000022765	Snap29	-0.227113	0.0721569	0.00164681	0.0468184
ENSMUSG00000094614	NA	0.447699	0.142253	0.00164844	0.0468184
ENSMUSG00000018209	Stk4	-0.209037	0.0664694	0.0016617	0.047103
ENSMUSG00000024646	Cyb5a	-0.232008	0.0738458	0.00167918	0.0473907
ENSMUSG00000040260	Daam2	-0.367181	0.116934	0.00168908	0.0473907
ENSMUSG00000043885	Slc36a4	0.230529	0.0734302	0.00169276	0.0473907
ENSMUSG00000034235	Usp54	-0.387374	0.12341	0.00169574	0.0473907
ENSMUSG00000006641	Slc5a6	0.256914	0.0818702	0.0017007	0.0473907
ENSMUSG00000021114	Atp6v1d	-0.2513	0.0800911	0.00170289	0.0473907
ENSMUSG00000031979	Cog2	0.293871	0.0936652	0.00170414	0.0473907
ENSMUSG00000064342	NA	-0.508717	0.162172	0.00170742	0.0473907
ENSMUSG00000020121	Srgap1	-0.396883	0.12655	0.00171166	0.0473907
ENSMUSG00000024160	Spsb3	0.376188	0.119958	0.00171268	0.0473907
ENSMUSG00000041957	Pkp2	-0.519481	0.165695	0.00171756	0.0473907
ENSMUSG00000025145	Lrrc45	0.290318	0.0926015	0.00171774	0.0473907
ENSMUSG00000028962	Slc4a2	0.304864	0.0972411	0.00171776	0.0473907
ENSMUSG00000054594	Oscar	-0.430487	0.137314	0.0017182	0.0473907
ENSMUSG00000056201	NA	-0.230865	0.0736627	0.00172393	0.0473907
ENSMUSG00000033419	Snap91	0.219081	0.0699043	0.00172437	0.0473907
ENSMUSG00000001751	Naglu	0.367073	0.11716	0.00172978	0.0473907
ENSMUSG00000033916	Chmp2a	-0.317185	0.101241	0.00173039	0.0473907
ENSMUSG00000028039	Efna3	-0.346715	0.110741	0.00174289	0.0475126
ENSMUSG00000020657	Dnajc27	0.226978	0.0725001	0.00174371	0.0475126
ENSMUSG00000028437	Ubap1	-0.235338	0.0751791	0.00174591	0.0475126
ENSMUSG00000021250	Fos	0.512285	0.16368	0.00174924	0.0475126
ENSMUSG00000021743	Fezf2	-0.399882	0.127779	0.00175115	0.0475126
ENSMUSG00000039990	Edrf1	0.277095	0.0885621	0.00175508	0.0475306
ENSMUSG00000026321	Tnfrsf11a	0.389411	0.124505	0.00176192	0.0476275
ENSMUSG00000009216	Fam163b	-0.355146	0.113595	0.00176947	0.0477429
ENSMUSG00000055493	Epm2a	0.28536	0.0913033	0.00177558	0.0478193
ENSMUSG00000048142	Nat8l	0.285303	0.0914396	0.00180771	0.0485847
ENSMUSG00000059436	Max	-0.291349	0.0933918	0.00181067	0.0485847
ENSMUSG00000041773	Enc1	-0.166337	0.0533318	0.00181518	0.0486162
ENSMUSG00000040591	1110051M20Rik	-0.245166	0.0786278	0.0018205	0.0486423
ENSMUSG00000028403	Zdhhc21	0.264888	0.0849733	0.0018251	0.0486423
ENSMUSG00000031604	Msmo1	-0.323959	0.103933	0.00182696	0.0486423
ENSMUSG00000032333	Stoml1	0.321676	0.103214	0.00182951	0.0486423
ENSMUSG00000030111	A2m	0.517415	0.166115	0.00184071	0.0487726
ENSMUSG00000051506	Wdfy4	0.45686	0.146699	0.00184397	0.0487726
ENSMUSG00000033676	Gabrb3	-0.256305	0.0823023	0.00184451	0.0487726
ENSMUSG00000045672	Col27a1	-0.379569	0.12191	0.00184876	0.0487726
ENSMUSG00000044148	1810030O07Rik	-0.273404	0.0878229	0.00185115	0.0487726
ENSMUSG00000039611	Tmem246	0.303891	0.097648	0.00185754	0.0488111
ENSMUSG00000062661	Ncs1	0.23847	0.0766333	0.00185931	0.0488111
ENSMUSG00000037197	Rbm17	-0.287534	0.0924537	0.00187065	0.0490206
ENSMUSG00000023904	Hcfc1r1	-0.376507	0.121089	0.00187508	0.0490483
ENSMUSG00000039546	Ajap1	-0.347268	0.111709	0.00187916	0.049067
ENSMUSG00000094030	NA	-0.513765	0.165359	0.00189018	0.0491864
ENSMUSG00000054715	Zscan22	-0.343989	0.110736	0.00189382	0.0491864
ENSMUSG00000036078	Sigmar1	-0.258097	0.0830857	0.00189386	0.0491864
ENSMUSG00000024085	Man2a1	0.294305	0.0947758	0.00190103	0.0492735
ENSMUSG00000034175	Rhbdd3	0.384965	0.12399	0.00190398	0.0492735
ENSMUSG00000032177	Pde4a	-0.297404	0.0958336	0.00191352	0.0494326
ENSMUSG00000042605	Atxn2	-0.36552	0.117868	0.00192805	0.04957
ENSMUSG00000036850	Mrpl41	-0.296606	0.095658	0.0019307	0.04957
ENSMUSG00000046658	Zfp316	0.295629	0.0953446	0.00193108	0.04957
ENSMUSG00000090338	NA	0.485685	0.156651	0.00193245	0.04957
ENSMUSG00000025485	Ric8	0.294669	0.0951814	0.00196239	0.0502495
ENSMUSG00000051111	Sv2c	-0.352038	0.113808	0.00197968	0.0505516
ENSMUSG00000031931	Ankrd49	-0.299511	0.0968337	0.00198112	0.0505516
ENSMUSG00000037266	Rsrp1	0.33387	0.107961	0.00198478	0.0505564
ENSMUSG00000018820	Zfyve27	0.228297	0.0738383	0.00198918	0.0505801
ENSMUSG00000031708	Tecr	-0.291108	0.0941898	0.00199718	0.0506949
ENSMUSG00000027655	Dhx35	0.247238	0.0800658	0.00201553	0.0510719
ENSMUSG00000073647	NA	0.50514	0.163637	0.00202214	0.0511502
ENSMUSG00000040565	Btaf1	-0.361418	0.117117	0.00202893	0.0512332
ENSMUSG00000078640	Gm11627	-0.47751	0.154845	0.00204377	0.0513716
ENSMUSG00000028180	Zranb2	0.305055	0.0989291	0.00204534	0.0513716
ENSMUSG00000038497	Tmco3	0.254645	0.0826033	0.00205099	0.0513716
ENSMUSG00000025337	Sbds	-0.25973	0.084258	0.00205231	0.0513716
ENSMUSG00000073411	H2-D1	0.303256	0.0984068	0.00205854	0.0513716
ENSMUSG00000044197	Gpr146	0.281925	0.091524	0.00206761	0.0513716
ENSMUSG00000026857	Ntmt1	0.325433	0.105659	0.00206968	0.0513716
ENSMUSG00000021111	Papola	-0.194185	0.0630464	0.00206973	0.0513716
ENSMUSG00000042631	Xkr7	0.496601	0.161233	0.00206984	0.0513716
ENSMUSG00000001666	Ddt	-0.493533	0.160257	0.00207254	0.0513716
ENSMUSG00000018395	Kif3a	-0.251279	0.081603	0.00207499	0.0513716
ENSMUSG00000039100	March5	0.253724	0.0824036	0.00207672	0.0513716
ENSMUSG00000091474	NA	-0.301597	0.0979952	0.00208627	0.0515202
ENSMUSG00000030685	Kctd13	-0.329369	0.10717	0.00211682	0.0520916
ENSMUSG00000039372	March3	-0.379553	0.123508	0.00211835	0.0520916
ENSMUSG00000024826	Dpf2	-0.216216	0.0703768	0.00212441	0.0520916
ENSMUSG00000089832	Shkbp1	-0.325494	0.105949	0.00212506	0.0520916
ENSMUSG00000034445	Cyb561a3	0.415298	0.135194	0.00212728	0.0520916
ENSMUSG00000037536	Fbxo34	0.311324	0.101364	0.00213091	0.0520919
ENSMUSG00000069806	Cacng7	-0.401702	0.130828	0.00213726	0.0520919
ENSMUSG00000066043	Phactr4	-0.368281	0.119947	0.00213802	0.0520919
ENSMUSG00000024524	Gnal	-0.368682	0.120122	0.00214619	0.0522037
ENSMUSG00000022847	Thpo	-0.31732	0.103412	0.0021514	0.0522431
ENSMUSG00000018008	Cyth4	0.33282	0.108517	0.00216238	0.052334
ENSMUSG00000031879	Fam96b	-0.323113	0.105358	0.00216344	0.052334
ENSMUSG00000045216	Hs6st1	-0.287348	0.0937061	0.00216592	0.052334
ENSMUSG00000019817	Plagl1	-0.381187	0.124344	0.00217236	0.0524029
ENSMUSG00000026473	Glul	-0.230665	0.0752656	0.00217901	0.0524608
ENSMUSG00000040412	5330417C22Rik	-0.215316	0.0702666	0.00218197	0.0524608
ENSMUSG00000027035	Cers6	-0.239836	0.0782919	0.00218868	0.0525356
ENSMUSG00000040490	Lrfn2	-0.410663	0.134118	0.00219896	0.0525797
ENSMUSG00000037750	Fam222b	-0.353493	0.115447	0.00219904	0.0525797
ENSMUSG00000073434	Wdr90	0.322572	0.105359	0.00220134	0.0525797
ENSMUSG00000081534	Slc48a1	-0.204466	0.0668488	0.00222346	0.053021
ENSMUSG00000041297	Cdk13	-0.2575	0.0842763	0.00224736	0.0535034
ENSMUSG00000052160	Pld4	0.337619	0.110647	0.00227837	0.054153
ENSMUSG00000038718	Pbx3	-0.449491	0.147385	0.00229014	0.0543443
ENSMUSG00000047155	Cyp4x1	0.298111	0.0977811	0.0022979	0.0543644
ENSMUSG00000029482	Aacs	0.313358	0.102785	0.00229845	0.0543644
ENSMUSG00000051504	Siglech	0.348866	0.114465	0.00230523	0.0543843
ENSMUSG00000028104	Polr3gl	-0.294682	0.0966979	0.00230793	0.0543843
ENSMUSG00000042772	Smg7	-0.292522	0.0960068	0.00231223	0.0543843
ENSMUSG00000030029	Lrig1	0.306498	0.100602	0.00231422	0.0543843
ENSMUSG00000022540	Rogdi	-0.281214	0.0923485	0.0023257	0.054566
ENSMUSG00000002733	Plekha3	-0.243723	0.0800523	0.00233027	0.0545851
ENSMUSG00000025486	Sirt3	0.328766	0.108123	0.00236051	0.0552048
ENSMUSG00000049422	Chchd10	-0.392504	0.129123	0.00236752	0.0552593
ENSMUSG00000024558	Mapk4	-0.343463	0.113008	0.00237142	0.0552593
ENSMUSG00000030105	Arl8b	-0.193241	0.063595	0.00237666	0.0552593
ENSMUSG00000057457	Phex	-0.50423	0.16595	0.00237801	0.0552593
ENSMUSG00000013367	Iglon5	-0.367422	0.120985	0.00239	0.0554371
ENSMUSG00000062691	Cebpzos	-0.29795	0.0981223	0.00239327	0.0554371
ENSMUSG00000016559	H3f3b	-0.178685	0.0588739	0.00240505	0.0556216
ENSMUSG00000001948	Spa17	-0.480804	0.158448	0.00240965	0.0556396
ENSMUSG00000027239	Mdk	-0.36426	0.120089	0.00241938	0.0557758
ENSMUSG00000034300	Fam53c	0.213934	0.0705455	0.00242482	0.0558131
ENSMUSG00000042793	Lgr6	0.459118	0.151439	0.0024318	0.0558855
ENSMUSG00000087153	NA	0.328626	0.108424	0.0024379	0.0559374
ENSMUSG00000022865	Cxadr	0.322708	0.10656	0.00245837	0.0563184
ENSMUSG00000026527	Rgs7	-0.243398	0.0804087	0.00246983	0.0564604
ENSMUSG00000025158	Rfng	-0.28425	0.0939139	0.00247232	0.0564604
ENSMUSG00000002274	Metrn	0.428748	0.141693	0.002479	0.0565244
ENSMUSG00000028069	Gpatch4	-0.283353	0.0936622	0.00248417	0.0565537
ENSMUSG00000063694	Cycs	-0.201876	0.0667452	0.00248986	0.0565947
ENSMUSG00000011267	Zfp296	-0.496293	0.164142	0.00249825	0.0566222
ENSMUSG00000024991	Eif3a	-0.228028	0.0754191	0.00249884	0.0566222
ENSMUSG00000021235	Coq6	0.324786	0.107439	0.00250301	0.0566286
ENSMUSG00000032846	Zswim6	-0.295576	0.0979201	0.00253993	0.0572883
ENSMUSG00000028845	Tekt2	-0.451275	0.149502	0.00254003	0.0572883
ENSMUSG00000032249	Anp32a	-0.248419	0.0823202	0.00254682	0.0573526
ENSMUSG00000028861	Mrps15	-0.26641	0.0882963	0.00255102	0.0573586
ENSMUSG00000039601	Rcan2	-0.237629	0.0787703	0.00255511	0.057362
ENSMUSG00000037400	Atp11b	0.233683	0.0774814	0.00256145	0.0574159
ENSMUSG00000034209	Rasl10a	-0.333908	0.110749	0.00256971	0.0574407
ENSMUSG00000056763	Cspp1	-0.231834	0.0769292	0.0025817	0.0574407
ENSMUSG00000058793	Cds2	0.223757	0.0742493	0.00258182	0.0574407
ENSMUSG00000048826	Dact2	0.374813	0.124401	0.00258738	0.0574407
ENSMUSG00000030043	Tacr1	-0.49946	0.165773	0.00258749	0.0574407
ENSMUSG00000027273	Snap25	-0.216062	0.0717232	0.00259154	0.0574407
ENSMUSG00000045438	Cox19	0.290892	0.0965784	0.00259551	0.0574407
ENSMUSG00000038828	Tmem214	-0.243355	0.0808121	0.00260077	0.0574407
ENSMUSG00000044229	Nxpe4	0.36385	0.120832	0.00260205	0.0574407
ENSMUSG00000031751	Amfr	0.266321	0.0884479	0.00260341	0.0574407
ENSMUSG00000021071	Trim9	-0.20919	0.0694806	0.00260592	0.0574407
ENSMUSG00000092072	NA	-0.353442	0.117449	0.00261841	0.0575113
ENSMUSG00000033948	Zswim5	-0.294426	0.0978501	0.00262154	0.0575113
ENSMUSG00000001128	Cfp	-0.29379	0.097643	0.00262269	0.0575113
ENSMUSG00000032500	Dclk3	-0.29707	0.0987511	0.00262739	0.0575113
ENSMUSG00000050963	Kcns2	0.316449	0.105199	0.00262886	0.0575113
ENSMUSG00000022247	Brix1	-0.309514	0.102911	0.0026333	0.0575221
ENSMUSG00000020524	Gria1	-0.265971	0.0885287	0.00266153	0.0580517
ENSMUSG00000101860	NA	-0.49736	0.16567	0.00268107	0.0582755
ENSMUSG00000052395	Rft1	0.316205	0.105328	0.00268136	0.0582755
ENSMUSG00000030443	Zfp583	-0.348674	0.116155	0.00268379	0.0582755
ENSMUSG00000020695	Mrc2	0.354287	0.118092	0.00269897	0.0584955
ENSMUSG00000037990	Sh3rf3	-0.271676	0.090566	0.00270196	0.0584955
ENSMUSG00000021706	Zfyve16	0.327091	0.109071	0.00270964	0.0585666
ENSMUSG00000030826	Bcat2	0.283778	0.0946405	0.00271328	0.0585666
ENSMUSG00000037031	Tspan15	0.298293	0.0995146	0.00272221	0.0586208
ENSMUSG00000030203	Dusp16	0.276358	0.0922233	0.00272991	0.0586208
ENSMUSG00000071266	Zfp946	-0.306616	0.102326	0.0027313	0.0586208
ENSMUSG00000039242	B3galnt2	0.290863	0.097071	0.00273188	0.0586208
ENSMUSG00000015750	Aph1a	0.311161	0.103885	0.00274217	0.0587549
ENSMUSG00000015247	Nipsnap3b	0.370361	0.12369	0.00275106	0.0588589
ENSMUSG00000028522	Mier1	0.221933	0.0742063	0.00278284	0.0593968
ENSMUSG00000026544	Dusp23	-0.412106	0.137801	0.00278435	0.0593968
ENSMUSG00000063919	Srrm4	-0.272791	0.0913028	0.00281031	0.0598629
ENSMUSG00000026676	Ccdc3	-0.382738	0.128133	0.00281688	0.0599153
ENSMUSG00000031954	Cfdp1	-0.243811	0.0816566	0.00282835	0.060032
ENSMUSG00000025946	Pth2r	0.495689	0.166029	0.00283061	0.060032
ENSMUSG00000041736	Tspo	0.480848	0.161143	0.0028452	0.0602537
ENSMUSG00000050721	Plekho2	0.436521	0.146336	0.00285425	0.0603576
ENSMUSG00000037103	Dcaf15	0.279224	0.093672	0.00287427	0.0606261
ENSMUSG00000097545	Mir124a-1hg	-0.290474	0.0974495	0.00287526	0.0606261
ENSMUSG00000022312	Eif3h	-0.247695	0.083118	0.00288216	0.0606836
ENSMUSG00000054428	Atpif1	-0.259784	0.0871909	0.00288729	0.060704
ENSMUSG00000040990	Sh3kbp1	-0.253437	0.0850812	0.00289416	0.0607607
ENSMUSG00000039671	Zmynd8	-0.370053	0.124417	0.00293664	0.0614591
ENSMUSG00000049225	Pdp1	-0.222659	0.0748671	0.00293892	0.0614591
ENSMUSG00000046573	Lyrm4	-0.279501	0.093996	0.00294387	0.0614591
ENSMUSG00000074922	Fam122a	-0.426622	0.143509	0.00295113	0.0614591
ENSMUSG00000025362	Rps26	-0.396674	0.133441	0.00295232	0.0614591
ENSMUSG00000022552	Sharpin	-0.27204	0.0915152	0.00295274	0.0614591
ENSMUSG00000024347	Psd2	0.238721	0.080331	0.00296136	0.0615507
ENSMUSG00000021481	Zfp346	0.259214	0.0872472	0.002968	0.0616009
ENSMUSG00000030779	Rbbp6	-0.226617	0.0763051	0.00297919	0.061745
ENSMUSG00000021919	Chat	-0.479989	0.161721	0.00299738	0.0619964
ENSMUSG00000031546	Gins4	-0.329271	0.11095	0.00299982	0.0619964
ENSMUSG00000040410	Fbxl4	0.336081	0.113265	0.00300526	0.0620208
ENSMUSG00000073700	Klhl21	0.363313	0.122526	0.00302487	0.0623371
ENSMUSG00000020484	Xbp1	-0.263045	0.0887298	0.00303114	0.0623781
ENSMUSG00000027367	Stard7	0.353925	0.119404	0.00303578	0.0623855
ENSMUSG00000022146	Osmr	-0.419213	0.141462	0.00304236	0.0624327
ENSMUSG00000097929	Tunar	-0.357711	0.120743	0.00305074	0.0625165
ENSMUSG00000078193	NA	-0.49179	0.166071	0.00306321	0.0626839
ENSMUSG00000053783	1700016K19Rik	-0.479649	0.162002	0.00306876	0.0627095
ENSMUSG00000098112	Bin2	0.463907	0.156754	0.00308173	0.0628864
ENSMUSG00000049420	Tmem200a	-0.256575	0.0867234	0.00309096	0.0629864
ENSMUSG00000025582	Nptx1	-0.292719	0.0989573	0.00309612	0.0630005
ENSMUSG00000050730	Arhgap42	0.346274	0.117079	0.0031003	0.0630005
ENSMUSG00000096795	Zfp433	0.436161	0.147596	0.00312568	0.0631542
ENSMUSG00000069114	Zbtb10	0.300379	0.101668	0.00313172	0.0631542
ENSMUSG00000046707	Csnk2a2	-0.235946	0.0798678	0.00313474	0.0631542
ENSMUSG00000009995	Taz	0.261612	0.0885613	0.00313657	0.0631542
ENSMUSG00000032024	Clmp	-0.296079	0.100237	0.00313893	0.0631542
ENSMUSG00000040852	Plekhh2	-0.318892	0.107962	0.00313934	0.0631542
ENSMUSG00000021508	Cxcl14	-0.219041	0.0741616	0.00314136	0.0631542
ENSMUSG00000052981	Ube2ql1	-0.261498	0.0885402	0.00314254	0.0631542
ENSMUSG00000000632	Sez6	-0.357808	0.121236	0.00316409	0.0634996
ENSMUSG00000023020	Cox14	0.39421	0.13373	0.00320042	0.0641404
ENSMUSG00000032135	Mcam	0.401548	0.136277	0.0032133	0.0643101
ENSMUSG00000014813	Stc1	-0.450369	0.152903	0.00322478	0.0644433
ENSMUSG00000106688	NA	0.421943	0.143271	0.0032288	0.0644433
ENSMUSG00000034640	Tiparp	0.403268	0.136952	0.00323392	0.0644572
ENSMUSG00000031274	Col4a5	0.399058	0.135573	0.00324541	0.0645979
ENSMUSG00000026171	Rnf25	-0.237351	0.0806784	0.00326165	0.0647907
ENSMUSG00000007836	Hnrnpa0	0.386864	0.13151	0.00326399	0.0647907
ENSMUSG00000036186	Fam69b	0.386058	0.131256	0.00326893	0.0648004
ENSMUSG00000044813	Shb	-0.389367	0.132424	0.00327887	0.0649092
ENSMUSG00000020044	Timp3	-0.29257	0.0995361	0.00328915	0.0650243
ENSMUSG00000036570	Fxyd1	-0.353368	0.120263	0.00330011	0.0650743
ENSMUSG00000078812	Eif5a	-0.203468	0.0692479	0.00330065	0.0650743
ENSMUSG00000020982	Nemf	-0.196156	0.0667758	0.00330845	0.0650743
ENSMUSG00000039515	Ppp2r4	0.273376	0.0930667	0.00330954	0.0650743
ENSMUSG00000030020	Prickle2	-0.251727	0.0857674	0.00333554	0.0653651
ENSMUSG00000022066	Entpd4	-0.295871	0.100826	0.00334113	0.0653651
ENSMUSG00000022283	Pabpc1	-0.277134	0.0944506	0.0033444	0.0653651
ENSMUSG00000035686	Thrsp	-0.320168	0.109131	0.00334843	0.0653651
ENSMUSG00000024935	Slc1a1	-0.165172	0.0563021	0.00334974	0.0653651
ENSMUSG00000051910	Sox6	0.339542	0.115745	0.00335125	0.0653651
ENSMUSG00000024962	Vegfb	-0.305768	0.104253	0.00335759	0.0654011
ENSMUSG00000072704	Smim10l1	-0.233574	0.0796673	0.00336932	0.0654704
ENSMUSG00000029054	Gabrd	0.281455	0.096001	0.00337013	0.0654704
ENSMUSG00000030771	Micalcl	-0.418995	0.142952	0.00337849	0.0655454
ENSMUSG00000060568	Fam78b	-0.325065	0.110962	0.00339501	0.0657189
ENSMUSG00000041119	Pde9a	-0.349293	0.119239	0.00339656	0.0657189
ENSMUSG00000047228	BC048546	-0.360629	0.123155	0.00340863	0.0657189
ENSMUSG00000036646	Man1b1	0.215582	0.0736276	0.00341143	0.0657189
ENSMUSG00000047264	Zfp358	-0.296099	0.10116	0.00342207	0.0657189
ENSMUSG00000031822	Gse1	-0.408365	0.139517	0.00342244	0.0657189
ENSMUSG00000025162	Csnk1d	0.228431	0.0780432	0.00342263	0.0657189
ENSMUSG00000037013	Ss18	-0.241922	0.0826546	0.00342352	0.0657189
ENSMUSG00000029227	Fip1l1	-0.214268	0.0732417	0.00343911	0.0659313
ENSMUSG00000031360	Ctps2	0.254669	0.0871024	0.00345799	0.0662062
ENSMUSG00000046994	Mars2	0.259117	0.0886616	0.00347195	0.0663504
ENSMUSG00000019689	1110001J03Rik	0.467994	0.160146	0.00347463	0.0663504
ENSMUSG00000097163	NA	-0.484678	0.165948	0.00349292	0.0666125
ENSMUSG00000032077	Bud13	-0.33043	0.113166	0.00350162	0.0666294
ENSMUSG00000022437	Samm50	0.314451	0.107707	0.00350597	0.0666294
ENSMUSG00000045287	Rtn4rl1	-0.27814	0.0952839	0.00351086	0.0666294
ENSMUSG00000031532	Saraf	0.323705	0.110898	0.00351211	0.0666294
ENSMUSG00000032724	Abtb2	0.322802	0.11064	0.00352749	0.0667869
ENSMUSG00000047632	Fgfbp3	-0.384391	0.131758	0.00352958	0.0667869
ENSMUSG00000073664	Nbeal1	0.294072	0.100816	0.00353523	0.0668071
ENSMUSG00000064585	NA	0.482969	0.165705	0.00356099	0.0672069
ENSMUSG00000030103	Bhlhe40	-0.359606	0.123401	0.00356688	0.0672308
ENSMUSG00000034390	Cmip	-0.363062	0.124736	0.00360685	0.0678963
ENSMUSG00000036478	Btg1	0.341226	0.117346	0.00363903	0.0684137
ENSMUSG00000108776	NA	-0.470218	0.16182	0.0036631	0.0687775
ENSMUSG00000024892	Pcx	0.237103	0.0816139	0.00367044	0.0688266
ENSMUSG00000001436	Slc19a1	0.311067	0.107118	0.00368451	0.0690017
ENSMUSG00000036398	Ppp1r11	-0.236918	0.0816042	0.00369308	0.0690059
ENSMUSG00000022208	Jph4	-0.316091	0.108878	0.00369421	0.0690059
ENSMUSG00000024376	Epb41l4a	-0.448782	0.154618	0.00370175	0.0690583
ENSMUSG00000045991	Onecut2	-0.434839	0.149872	0.00371484	0.0690697
ENSMUSG00000044068	Zrsr1	-0.230366	0.0794096	0.00371994	0.0690697
ENSMUSG00000037032	Apbb1	0.257069	0.0886148	0.00372002	0.0690697
ENSMUSG00000025321	Itgb8	0.342765	0.118178	0.0037267	0.0690697
ENSMUSG00000022723	NA	-0.345136	0.118997	0.00372702	0.0690697
ENSMUSG00000001018	Snapin	-0.210334	0.0725271	0.00373081	0.0690697
ENSMUSG00000050164	Mchr1	-0.345849	0.119305	0.00374531	0.069201
ENSMUSG00000036908	Unc93b1	0.305855	0.105515	0.0037474	0.069201
ENSMUSG00000087095	Emx2os	-0.384154	0.132574	0.00375955	0.0693375
ENSMUSG00000097695	NA	0.361286	0.124812	0.00379602	0.0698225
ENSMUSG00000028174	Rpe65	-0.480651	0.166085	0.00380361	0.0698225
ENSMUSG00000021814	Anxa7	-0.23987	0.0828894	0.00380544	0.0698225
ENSMUSG00000000126	Wnt9a	0.356051	0.123056	0.00381093	0.0698225
ENSMUSG00000078652	Psme3	-0.26781	0.0925822	0.00381985	0.0698225
ENSMUSG00000020737	Hn1	0.316506	0.109425	0.00382243	0.0698225
ENSMUSG00000023004	Tuba1b	0.366571	0.126737	0.00382343	0.0698225
ENSMUSG00000026278	Bok	0.437503	0.151264	0.00382418	0.0698225
ENSMUSG00000052139	Bre	-0.256557	0.0887619	0.00384765	0.0701358
ENSMUSG00000050600	Zfp831	-0.289199	0.100076	0.00385503	0.0701358
ENSMUSG00000022508	Bcl6	-0.338929	0.117288	0.00385579	0.0701358
ENSMUSG00000002831	Plin4	-0.317743	0.10999	0.00386684	0.0702493
ENSMUSG00000041229	Phf8	-0.313642	0.10861	0.00387961	0.0703935
ENSMUSG00000022000	Zc3h13	-0.246796	0.0855155	0.00390205	0.0707125
ENSMUSG00000013465	Nelfb	0.312996	0.10848	0.00391068	0.0707809
ENSMUSG00000041775	Mapk1ip1	-0.264983	0.0918643	0.00392036	0.070868
ENSMUSG00000071567	NA	-0.233899	0.0811327	0.00394006	0.0711359
ENSMUSG00000025612	Bach1	0.261149	0.0906427	0.0039632	0.0714651
ENSMUSG00000026273	Mterf4	-0.270284	0.0938527	0.00397832	0.0715775
ENSMUSG00000070697	Utp3	-0.276462	0.0960004	0.00397926	0.0715775
ENSMUSG00000022663	Atg3	-0.243176	0.0844753	0.00399358	0.0717466
ENSMUSG00000021725	Parp8	-0.239462	0.0832033	0.00400155	0.0718013
ENSMUSG00000045763	Basp1	-0.263462	0.0915572	0.00400751	0.0718198
ENSMUSG00000071341	Egr4	0.453867	0.157987	0.00406838	0.072821
ENSMUSG00000106099	NA	0.436371	0.151977	0.00408779	0.0730058
ENSMUSG00000022185	Acin1	-0.256429	0.0893166	0.00409165	0.0730058
ENSMUSG00000025558	Dock9	-0.27777	0.0967556	0.00409374	0.0730058
ENSMUSG00000031770	Herpud1	-0.264016	0.0919872	0.00410292	0.0730528
ENSMUSG00000029998	Pcyox1	0.200361	0.0698235	0.00411079	0.0730528
ENSMUSG00000036845	Lin37	-0.25867	0.0901536	0.00411489	0.0730528
ENSMUSG00000028949	Smarcd3	-0.293027	0.102138	0.00411849	0.0730528
ENSMUSG00000014226	Cacybp	-0.278339	0.0970256	0.00412144	0.0730528
ENSMUSG00000041220	Elovl6	-0.22609	0.0788659	0.00414686	0.073414
ENSMUSG00000062997	Rpl35	-0.29631	0.103448	0.0041789	0.0738914
ENSMUSG00000030718	Ppme1	0.189207	0.0660676	0.00418548	0.073918
ENSMUSG00000035944	Ttc38	0.313783	0.109656	0.00421613	0.0743359
ENSMUSG00000036880	Acaa2	0.330746	0.115594	0.00421934	0.0743359
ENSMUSG00000037503	Fam168b	0.212794	0.0743957	0.0042324	0.0744247
ENSMUSG00000061474	Mrps36	-0.284861	0.0995972	0.0042346	0.0744247
ENSMUSG00000071112	Spx	-0.397289	0.138926	0.00424026	0.0744345
ENSMUSG00000003062	Stard3nl	0.387807	0.135713	0.00426934	0.0748547
ENSMUSG00000034648	Lrrn1	-0.250294	0.0876146	0.00427983	0.0749484
ENSMUSG00000044258	Ctla2a	0.431457	0.151055	0.00428628	0.0749714
ENSMUSG00000017715	Pgs1	0.242677	0.0849778	0.00429319	0.0750022
ENSMUSG00000033487	Fndc3a	-0.240777	0.0843676	0.00431856	0.0753549
ENSMUSG00000025871	4833439L19Rik	-0.165808	0.0581242	0.00433562	0.0753997
ENSMUSG00000059409	Ppp2r5d	-0.279488	0.0979756	0.00433595	0.0753997
ENSMUSG00000095304	Plac9a	-0.469911	0.164732	0.00433664	0.0753997
ENSMUSG00000047904	Sstr2	-0.297607	0.104355	0.00434616	0.0754023
ENSMUSG00000026455	Klhl12	0.28973	0.101595	0.00434715	0.0754023
ENSMUSG00000079020	Slc45a4	0.245575	0.0861339	0.00435697	0.0754828
ENSMUSG00000044352	Sowaha	-0.287458	0.100894	0.00438419	0.07585
ENSMUSG00000103898	NA	-0.413209	0.145064	0.0043931	0.07585
ENSMUSG00000025142	Aspscr1	0.227761	0.0799608	0.00439378	0.07585
ENSMUSG00000020538	Srebf1	0.284272	0.0998279	0.00440476	0.0759494
ENSMUSG00000051379	Flrt3	-0.260873	0.0917022	0.00444421	0.0765391
ENSMUSG00000034327	Kctd9	0.338683	0.11908	0.00445272	0.0765952
ENSMUSG00000004895	Prcc	-0.277375	0.0975462	0.0044617	0.0766592
ENSMUSG00000059456	Ptk2b	-0.25365	0.0892364	0.00447683	0.0767667
ENSMUSG00000093661	Eif4e3	-0.261679	0.0920852	0.00448728	0.0767667
ENSMUSG00000015474	Ppt2	-0.262007	0.0922009	0.0044874	0.0767667
ENSMUSG00000021009	Ptpn21	0.338229	0.119033	0.00449075	0.0767667
ENSMUSG00000015478	Rnf5	-0.243022	0.0855427	0.00449806	0.0767667
ENSMUSG00000027828	Ssr3	-0.219545	0.0772821	0.00449957	0.0767667
ENSMUSG00000025037	Maoa	0.293627	0.103377	0.00450634	0.0767923
ENSMUSG00000008301	Phax	-0.286874	0.101051	0.00452697	0.076852
ENSMUSG00000026577	Blzf1	-0.220424	0.0776482	0.00452905	0.076852
ENSMUSG00000010205	Raver1	-0.362535	0.127714	0.00453058	0.076852
ENSMUSG00000029993	Nfu1	-0.243371	0.0857357	0.00453095	0.076852
ENSMUSG00000073130	Gm1141	-0.470308	0.165726	0.00454156	0.0769182
ENSMUSG00000028341	Nr4a3	0.363184	0.12799	0.00454541	0.0769182
ENSMUSG00000032582	Rbm6	-0.209104	0.0737373	0.00457116	0.0772197
ENSMUSG00000026426	Arl8a	-0.248262	0.087559	0.00457723	0.0772197
ENSMUSG00000044986	Tst	0.309319	0.109098	0.00457912	0.0772197
ENSMUSG00000015656	Hspa8	-0.193456	0.0682494	0.00458905	0.0772976
ENSMUSG00000019579	Mydgf	0.316955	0.111956	0.00463934	0.0780544
ENSMUSG00000097276	4930525G20Rik	-0.439697	0.155346	0.00464837	0.0780958
ENSMUSG00000018900	Slc22a5	0.31105	0.109906	0.00465251	0.0780958
ENSMUSG00000014195	Dnajc7	-0.195098	0.06898	0.00467914	0.0784524
ENSMUSG00000004207	Psap	0.228476	0.0808403	0.00470936	0.0788683
ENSMUSG00000053007	Creb5	0.429849	0.152142	0.0047235	0.0790142
ENSMUSG00000059518	Znhit1	-0.364353	0.129005	0.00473794	0.0791649
ENSMUSG00000092492	NA	0.467714	0.165673	0.00475607	0.0793768
ENSMUSG00000021285	Ppp1r13b	-0.277129	0.0982317	0.00478478	0.0797188
ENSMUSG00000041329	Atp1b2	-0.355381	0.125977	0.00478751	0.0797188
ENSMUSG00000004366	Sst	-0.336332	0.119297	0.00481319	0.0800056
ENSMUSG00000030138	Bms1	-0.193693	0.0687072	0.00481571	0.0800056
ENSMUSG00000028907	Utp11l	-0.221561	0.0786215	0.00483128	0.0801728
ENSMUSG00000025163	Cd7	-0.459268	0.163011	0.00484126	0.0801824
ENSMUSG00000035585	Tsen34	0.339273	0.120428	0.00484386	0.0801824
ENSMUSG00000032180	Tmed1	0.397974	0.141302	0.00485538	0.0801824
ENSMUSG00000038079	Tmem237	0.240431	0.0853783	0.00486165	0.0801824
ENSMUSG00000053310	Nrgn	-0.381265	0.135399	0.00486466	0.0801824
ENSMUSG00000022212	Cpne6	-0.338675	0.120279	0.00486651	0.0801824
ENSMUSG00000041729	Coro2b	-0.324107	0.115119	0.00487143	0.0801824
ENSMUSG00000026712	Mrc1	0.431953	0.153442	0.00487637	0.0801824
ENSMUSG00000020918	Kat2a	-0.215596	0.0765947	0.00488139	0.0801824
ENSMUSG00000031951	Tmem231	-0.291258	0.103498	0.00489073	0.0802454
ENSMUSG00000024589	Nedd4l	-0.257585	0.0915665	0.00490678	0.080336
ENSMUSG00000032033	Barx2	0.405606	0.144188	0.0049077	0.080336
ENSMUSG00000061887	Ssbp3	-0.304694	0.108328	0.00491279	0.080336
ENSMUSG00000020423	Btg2	0.431613	0.15348	0.00492074	0.0803757
ENSMUSG00000028944	Prkag2	-0.203063	0.0722292	0.00493313	0.0804879
ENSMUSG00000097006	9530082P21Rik	0.431615	0.153595	0.00495287	0.0807195
ENSMUSG00000036450	Hif1an	0.202809	0.0722244	0.00498448	0.0810825
ENSMUSG00000104399	NA	-0.310582	0.110609	0.00498627	0.0810825
ENSMUSG00000046897	Zfp740	0.240873	0.0857946	0.0049919	0.0810836
ENSMUSG00000052726	Kcnt2	0.26555	0.0946459	0.00502051	0.0814575
ENSMUSG00000001794	Capns1	-0.194183	0.0692201	0.00502695	0.0814712
ENSMUSG00000104494	NA	-0.41029	0.146283	0.00503525	0.081515
ENSMUSG00000028813	CK137956	-0.431744	0.153999	0.00505418	0.081651
ENSMUSG00000041936	Agrn	0.242232	0.0864067	0.00505674	0.081651
ENSMUSG00000061411	Nol4l	-0.258265	0.0921336	0.00506045	0.081651
ENSMUSG00000029754	Dlx6	-0.405062	0.144549	0.0050748	0.0817919
ENSMUSG00000049807	Arhgap23	-0.305204	0.108952	0.00509029	0.0819413
ENSMUSG00000027404	Snrpb	0.374386	0.133679	0.00510008	0.0819413
ENSMUSG00000031367	Ap1s2	-0.265567	0.0948292	0.00510268	0.0819413
ENSMUSG00000025534	Gusb	0.274812	0.0981391	0.00510657	0.0819413
ENSMUSG00000044835	Ankrd45	-0.180899	0.0646189	0.00511855	0.0820432
ENSMUSG00000065431	NA	0.422119	0.150865	0.00514228	0.0823132
ENSMUSG00000021552	Gkap1	-0.259611	0.0927943	0.00514669	0.0823132
ENSMUSG00000037833	Sh2d4b	-0.433232	0.154973	0.0051814	0.0826258
ENSMUSG00000026365	Cfh	0.346421	0.123921	0.00518195	0.0826258
ENSMUSG00000006673	Qrich1	-0.207629	0.0742747	0.00518325	0.0826258
ENSMUSG00000071658	Gng3	-0.273738	0.0980001	0.00521824	0.0830927
ENSMUSG00000033065	Pfkm	0.183106	0.0655866	0.00524116	0.0832889
ENSMUSG00000000148	Brat1	0.218875	0.0784001	0.005242	0.0832889
ENSMUSG00000021461	Fancc	0.343113	0.12292	0.00524864	0.0833036
ENSMUSG00000028653	Trit1	0.295191	0.105805	0.00527171	0.0835787
ENSMUSG00000028637	Ccdc30	-0.271651	0.0973945	0.0052842	0.0836857
ENSMUSG00000039929	Urb1	0.279488	0.100226	0.00529381	0.0837468
ENSMUSG00000026424	Gpr37l1	0.214429	0.0769892	0.00534968	0.0845388
ENSMUSG00000079557	March1	0.224	0.0804436	0.00536001	0.0846103
ENSMUSG00000022912	Pros1	0.310856	0.111662	0.00537091	0.0846657
ENSMUSG00000043969	Emx2	-0.295448	0.106137	0.00537514	0.0846657
ENSMUSG00000024077	Strn	-0.230619	0.0828772	0.00539147	0.0848187
ENSMUSG00000054836	Elp6	0.33902	0.121846	0.00539649	0.0848187
ENSMUSG00000022228	Zscan26	-0.179806	0.0646335	0.00540352	0.0848376
ENSMUSG00000021262	Evl	-0.2349	0.0844672	0.00541987	0.0850027
ENSMUSG00000066232	Ipo7	0.194963	0.0701257	0.00543279	0.0851065
ENSMUSG00000010607	Pigyl	0.395764	0.142373	0.00543987	0.0851065
ENSMUSG00000034621	Gpatch8	-0.257567	0.0926663	0.00544401	0.0851065
ENSMUSG00000014294	Ndufa2	0.403695	0.145276	0.00545584	0.0852
ENSMUSG00000062070	Pgk1	0.332624	0.119738	0.00547056	0.0853052
ENSMUSG00000037703	Lzts3	-0.306412	0.110314	0.00547542	0.0853052
ENSMUSG00000021614	Vcan	-0.286209	0.103062	0.00548518	0.0853052
ENSMUSG00000051671	Coa6	0.430115	0.154884	0.005486	0.0853052
ENSMUSG00000004317	Clcn5	0.304692	0.109736	0.00549344	0.0853299
ENSMUSG00000015755	Tab2	-0.248098	0.0893807	0.00550762	0.0854209
ENSMUSG00000015776	Med22	0.31494	0.113475	0.00551306	0.0854209
ENSMUSG00000030031	Kbtbd8	0.328456	0.118367	0.00552213	0.0854209
ENSMUSG00000006281	Tep1	0.306693	0.110531	0.00552499	0.0854209
ENSMUSG00000022817	Itgb5	0.271408	0.0978223	0.00552861	0.0854209
ENSMUSG00000013997	Nit1	-0.198085	0.071406	0.00553598	0.0854442
ENSMUSG00000039153	Runx2	-0.332026	0.119718	0.00554726	0.0855276
ENSMUSG00000043421	Hilpda	0.405774	0.146361	0.00556431	0.0856998
ENSMUSG00000016206	H2-M3	0.448555	0.16185	0.00558131	0.0858709
ENSMUSG00000021958	Pinx1	-0.378046	0.136436	0.00559064	0.0859069
ENSMUSG00000059447	Hadhb	0.277868	0.100292	0.00559545	0.0859069
ENSMUSG00000052374	Actn2	-0.416116	0.150252	0.00561513	0.0861184
ENSMUSG00000031134	Rbmx	-0.202897	0.0733004	0.00563973	0.0864046
ENSMUSG00000032913	Lrig2	0.258162	0.0933397	0.00567778	0.0868962
ENSMUSG00000035184	Fam124a	-0.289321	0.104716	0.00572883	0.0875856
ENSMUSG00000031660	Brd7	-0.217186	0.0786624	0.00576269	0.0879319
ENSMUSG00000043067	Dpy19l1	0.252386	0.0914133	0.00576356	0.0879319
ENSMUSG00000036613	Tssc1	0.298157	0.108042	0.00578664	0.0881917
ENSMUSG00000057411	Fam173a	0.324928	0.117772	0.00579844	0.0881932
ENSMUSG00000004880	Lbr	0.310695	0.112617	0.00580033	0.0881932
ENSMUSG00000034738	Nostrin	-0.449749	0.163035	0.00580489	0.0881932
ENSMUSG00000015804	Med28	0.328748	0.119198	0.00581556	0.0882293
ENSMUSG00000051456	Hspb3	0.449681	0.163102	0.00583245	0.0882293
ENSMUSG00000029472	Anapc5	0.175409	0.0636223	0.0058328	0.0882293
ENSMUSG00000026209	Dnpep	0.25568	0.0927458	0.00583734	0.0882293
ENSMUSG00000035242	Oaz1	0.318836	0.115668	0.00584289	0.0882293
ENSMUSG00000034801	Sos2	-0.251103	0.091101	0.00584574	0.0882293
ENSMUSG00000028344	Invs	-0.25413	0.0922068	0.00584966	0.0882293
ENSMUSG00000021975	Ints9	-0.269536	0.0978115	0.00585717	0.0882513
ENSMUSG00000000776	Polr3d	-0.273661	0.099332	0.00586908	0.0882611
ENSMUSG00000008318	Relt	0.25628	0.0930357	0.00587569	0.0882611
ENSMUSG00000034472	Rasd2	-0.372635	0.13529	0.00588105	0.0882611
ENSMUSG00000062198	2700097O09Rik	0.282248	0.102476	0.00588205	0.0882611
ENSMUSG00000074968	Ano3	-0.265598	0.0964904	0.00591279	0.088631
ENSMUSG00000003872	Lin7b	0.309896	0.112659	0.00594582	0.0890345
ENSMUSG00000030104	Edem1	0.268062	0.0974684	0.00595501	0.0890806
ENSMUSG00000062526	Mppe1	0.263399	0.0958038	0.00597113	0.0892302
ENSMUSG00000037674	Rfx7	-0.227303	0.082704	0.00598873	0.0893884
ENSMUSG00000029925	Tbxas1	0.41082	0.149507	0.00599906	0.0893884
ENSMUSG00000066189	Cacng3	-0.294318	0.107111	0.00600013	0.0893884
ENSMUSG00000052566	Hook2	0.285913	0.104098	0.00602196	0.089622
ENSMUSG00000025427	Rnf165	-0.284659	0.103664	0.00603307	0.0896958
ENSMUSG00000016493	Cd46	0.27582	0.10046	0.00604033	0.0897121
ENSMUSG00000041096	Tspyl2	-0.282477	0.102915	0.00605555	0.0898189
ENSMUSG00000028656	Cap1	-0.229811	0.0837343	0.00605985	0.0898189
ENSMUSG00000040093	Bmf	0.387263	0.141162	0.00608084	0.0900385
ENSMUSG00000036466	Megf11	-0.288228	0.105127	0.00611218	0.0904106
ENSMUSG00000064343	NA	-0.44927	0.163913	0.00612702	0.0905382
ENSMUSG00000042508	Dmtf1	-0.192861	0.0703788	0.00613784	0.0906062
ENSMUSG00000044117	2900011O08Rik	-0.174108	0.0635633	0.00616029	0.0907605
ENSMUSG00000018846	Pank3	0.229011	0.0836079	0.00616075	0.0907605
ENSMUSG00000031748	Gnao1	-0.269491	0.0984136	0.00617484	0.0908762
ENSMUSG00000026659	Dusp12	0.299494	0.109429	0.0062025	0.0911115
ENSMUSG00000029062	Cdk11b	-0.211446	0.0772594	0.00620334	0.0911115
ENSMUSG00000058569	Tmed9	0.319915	0.11692	0.00621563	0.0912001
ENSMUSG00000036980	Taf6	-0.235537	0.0861176	0.00623683	0.0914191
ENSMUSG00000041438	Cirh1a	-0.214321	0.0783715	0.006244	0.0914322
ENSMUSG00000031711	Zfp330	0.331735	0.121329	0.00625344	0.0914785
ENSMUSG00000061331	NA	-0.385032	0.14089	0.00627892	0.0917591
ENSMUSG00000026854	Usp20	0.232667	0.0851556	0.00629033	0.0918338
ENSMUSG00000015672	Mrpl32	-0.318126	0.116553	0.0063442	0.0925275
ENSMUSG00000038369	Ncoa6	-0.337586	0.123701	0.00635154	0.0925419
ENSMUSG00000031536	Polb	-0.185265	0.0680176	0.00645404	0.0937246
ENSMUSG00000026578	Ccdc181	-0.238035	0.087401	0.00645971	0.0937246
ENSMUSG00000033793	Atp6v1h	0.355061	0.13038	0.00646374	0.0937246
ENSMUSG00000083889	NA	-0.398312	0.146269	0.00646657	0.0937246
ENSMUSG00000035828	Pim3	0.40955	0.150397	0.00646677	0.0937246
ENSMUSG00000022948	Setd4	0.296604	0.10893	0.0064713	0.0937246
ENSMUSG00000003644	Rps6ka1	0.281329	0.103398	0.00651162	0.0942147
ENSMUSG00000046329	Slc25a23	-0.346757	0.127479	0.00652621	0.0943322
ENSMUSG00000054469	Lclat1	-0.260565	0.0958115	0.00653698	0.0943942
ENSMUSG00000062210	Tnfaip8	0.34894	0.128342	0.00655149	0.0945102
ENSMUSG00000036167	Pphln1	-0.186889	0.0687797	0.00658334	0.0948756
ENSMUSG00000024787	Snx15	0.252408	0.0929373	0.00660969	0.0950337
ENSMUSG00000040447	Spns2	-0.345633	0.127263	0.00660972	0.0950337
ENSMUSG00000032097	Ddx6	0.193241	0.071161	0.00661667	0.0950337
ENSMUSG00000011158	Brf1	0.228028	0.0839773	0.0066204	0.0950337
ENSMUSG00000031285	Dcx	0.366489	0.13501	0.00663692	0.0951771
ENSMUSG00000036854	Hspb6	-0.390946	0.144037	0.00664354	0.0951784
ENSMUSG00000074305	Peak1	-0.346309	0.127628	0.00665911	0.0953077
ENSMUSG00000041915	Ammecr1l	0.230139	0.0848507	0.00668222	0.0955022
ENSMUSG00000056579	Tug1	-0.183635	0.0677096	0.00668581	0.0955022
ENSMUSG00000046991	Wdr27	0.448536	0.165443	0.00670565	0.0956918
ENSMUSG00000079480	Pin4	-0.308203	0.113699	0.00671435	0.0957221
ENSMUSG00000090035	Galnt4	0.37162	0.137138	0.00673168	0.0958755
ENSMUSG00000047368	Abhd17b	0.316167	0.116702	0.00674493	0.0959704
ENSMUSG00000054976	Nyap2	0.296866	0.109614	0.00676313	0.0960967
ENSMUSG00000032470	Mras	-0.294966	0.10892	0.006767	0.0960967
ENSMUSG00000028431	Ikbkap	0.239757	0.0885934	0.00680455	0.096528
ENSMUSG00000024528	Srfbp1	-0.299889	0.110825	0.00681063	0.096528
ENSMUSG00000040312	Cchcr1	0.308464	0.114025	0.00682559	0.0965901
ENSMUSG00000047261	Gap43	-0.292013	0.107949	0.00682827	0.0965901
ENSMUSG00000026172	Bcs1l	-0.292522	0.108184	0.00685262	0.0966475
ENSMUSG00000021608	Lpcat1	0.250525	0.0926645	0.00685985	0.0966475
ENSMUSG00000024664	Fads3	0.189714	0.0701736	0.00686138	0.0966475
ENSMUSG00000051985	Igfn1	0.27158	0.100456	0.00686167	0.0966475
ENSMUSG00000090108	NA	0.415714	0.153781	0.00686595	0.0966475
ENSMUSG00000032314	Etfa	0.318327	0.117778	0.00687646	0.0966475
ENSMUSG00000045205	Dpy19l4	0.246592	0.0912407	0.00687876	0.0966475
ENSMUSG00000036492	Rnf39	-0.347562	0.128678	0.00691255	0.0970288
ENSMUSG00000009741	Ubp1	-0.178849	0.0662267	0.00692225	0.0970713
ENSMUSG00000047547	Cltb	-0.218763	0.0810346	0.00694166	0.0971162
ENSMUSG00000090213	Tmem189	-0.210723	0.0780572	0.00694229	0.0971162
ENSMUSG00000044952	Kctd21	-0.264448	0.0979707	0.00694941	0.0971162
ENSMUSG00000026858	Fam73b	0.231279	0.0856864	0.00695211	0.0971162
ENSMUSG00000027371	Fahd2a	0.335556	0.124373	0.00697603	0.0972421
ENSMUSG00000024079	Eif2ak2	0.344362	0.127643	0.00697896	0.0972421
ENSMUSG00000018334	Ksr1	-0.334935	0.124158	0.0069829	0.0972421
ENSMUSG00000051007	Pddc1	0.319572	0.118473	0.00698782	0.0972421
ENSMUSG00000048458	Fam212b	-0.202135	0.0749601	0.00700588	0.0973973
ENSMUSG00000056666	Retsat	0.295902	0.109745	0.00701233	0.0973973
ENSMUSG00000033444	Specc1l	0.192299	0.0713407	0.00702815	0.0974334
ENSMUSG00000032965	Ift57	-0.20484	0.0759933	0.00702831	0.0974334
ENSMUSG00000042831	Alkbh6	-0.300469	0.111496	0.00704104	0.097517
ENSMUSG00000030757	Zkscan2	0.273326	0.10153	0.00710095	0.0980805
ENSMUSG00000027792	Bche	0.340266	0.126433	0.007118	0.0980805
ENSMUSG00000021294	Kif26a	0.362233	0.134599	0.00711931	0.0980805
ENSMUSG00000029206	Nsun7	-0.350254	0.130154	0.00712223	0.0980805
ENSMUSG00000020580	Rock2	-0.200288	0.0744315	0.00712586	0.0980805
ENSMUSG00000021645	Smn1	-0.26849	0.0997909	0.00713388	0.0980805
ENSMUSG00000051343	Rab11fip5	0.244726	0.0909613	0.00713587	0.0980805
ENSMUSG00000036751	Cox6b1	-0.247568	0.0920248	0.0071403	0.0980805
ENSMUSG00000016257	Slmo2	-0.198404	0.0737523	0.00714231	0.0980805
ENSMUSG00000019984	Med23	0.210115	0.0781254	0.00715691	0.0981584
ENSMUSG00000023800	Tiam2	-0.182525	0.0678849	0.00717202	0.0981584
ENSMUSG00000019080	Mfsd3	0.40928	0.152228	0.00717512	0.0981584
ENSMUSG00000056413	Adap1	0.250997	0.0933614	0.00717848	0.0981584
ENSMUSG00000056608	Chd9	-0.226272	0.084169	0.00718167	0.0981584
ENSMUSG00000031918	Mtmr2	-0.230482	0.085754	0.00719447	0.0982413
ENSMUSG00000035671	Zswim4	-0.314901	0.117244	0.00723452	0.0986566
ENSMUSG00000037259	Dzank1	0.199914	0.0744426	0.00724247	0.0986566
ENSMUSG00000091811	Inafm1	0.379464	0.141312	0.00724662	0.0986566
ENSMUSG00000026421	Csrp1	-0.186565	0.0694834	0.00725245	0.0986566
ENSMUSG00000024899	Papss2	-0.313895	0.116924	0.00726179	0.0986566
ENSMUSG00000036151	Tm6sf2	-0.408387	0.152138	0.00726757	0.0986566
ENSMUSG00000021032	Ngb	0.415886	0.154949	0.00727429	0.0986566
ENSMUSG00000019927	Ube2d1	-0.233021	0.0868251	0.00727911	0.0986566
ENSMUSG00000064127	Med14	-0.295293	0.110041	0.00728582	0.0986566
ENSMUSG00000026072	Il1r1	-0.403877	0.150556	0.0073058	0.0988352
ENSMUSG00000008658	Rbfox1	-0.219133	0.0817136	0.00732447	0.0989824
ENSMUSG00000029608	Rph3a	-0.288344	0.107533	0.00733027	0.0989824
ENSMUSG00000016356	Col20a1	0.3363	0.125446	0.00734398	0.0990757
ENSMUSG00000024970	AI846148	-0.233256	0.0870289	0.00735768	0.0991503
ENSMUSG00000030707	Coro1a	0.330593	0.123357	0.00736311	0.0991503
ENSMUSG00000020876	Snx11	0.236059	0.0881663	0.00741908	0.0998116
ENSMUSG00000024187	Fam234a	0.254455	0.0950696	0.00743925	0.0999906
