# Supplementary material for: Lack of IL-1R8 in neurons causes hyperactivation of IL-1 receptor pathway and induces MECP2-dependent synaptic defects
Source: eLife. 2017 Mar 28;6:e21735. doi: 10.7554/eLife.21735 (PMC5370184; doi:10.7554/eLife.21735)
Supplement: Supplementary file 2. — DOI: http://dx.doi.org/10.7554/eLife.21735.015 [file elife-21735-supp2.xlsx]

## Sheet: 639 DE genes
Supplemental Table S2. Differentially expressed mRNAs in the hippocampus of IL-iR8 (aka Tir8) KO mice
* Sigirr disruption by the PGK-NEO casette causes the overexpression of aberrant unprocessed transcripts that map in the Sigirr locus. These transcripts are out of frame and include both introns and exons (hence the high read count) and thereby do not encode for proteins. Sigirr was not considered in ulterior analyses of upregulated genes.
id	symbol	log2FC_TIR8NTvsWTNT	lfcSE	pvalue	padj
ENSMUSG00000025494	Sigirr*	2.21072	0.140111	4.38905e-56	5.94848e-52
ENSMUSG00000015980	Lrrc27	0.737105	0.110863	2.95562e-11	2.00287e-07
ENSMUSG00000000560	Gabra2	-0.503844	0.0830387	1.29852e-09	5.86626e-06
ENSMUSG00000056999	Ide	-0.706938	0.118315	2.30026e-09	7.79384e-06
ENSMUSG00000049281	Scn3b	-0.482208	0.0850135	1.41029e-08	3.82274e-05
ENSMUSG00000066232	Ipo7	0.376792	0.0698394	6.84772e-08	0.000154658
ENSMUSG00000047632	Fgfbp3	-0.713899	0.133006	7.98797e-08	0.000154658
ENSMUSG00000089706	B230216N24Rik	-0.45811	0.087634	1.71785e-07	0.000291024
ENSMUSG00000047557	Lxn	-0.415895	0.0802679	2.20308e-07	0.00033176
ENSMUSG00000033059	Pygb	0.282793	0.0553973	3.31106e-07	0.000448748
ENSMUSG00000018476	Kdm6b	-0.636203	0.127372	5.88855e-07	0.000698929
ENSMUSG00000032289	Thsd4	-0.667687	0.134256	6.5839e-07	0.000698929
ENSMUSG00000055866	Per2	-0.614087	0.123565	6.70411e-07	0.000698929
ENSMUSG00000023452	Pisd	-0.466346	0.0947431	8.55714e-07	0.000828392
ENSMUSG00000020848	Doc2b	-0.668331	0.13643	9.6465e-07	0.000871593
ENSMUSG00000073125	Xlr3b	0.793435	0.163353	1.19074e-06	0.00100863
ENSMUSG00000022212	Cpne6	-0.57832	0.120321	1.53599e-06	0.00122454
ENSMUSG00000037826	Ppm1k	0.436289	0.0917298	1.97232e-06	0.0014714
ENSMUSG00000022621	Rabl2	-0.369762	0.0778909	2.06276e-06	0.0014714
ENSMUSG00000034009	Rxfp1	-0.471436	0.0998789	2.35763e-06	0.00159765
ENSMUSG00000026452	Syt2	0.523503	0.111252	2.53159e-06	0.00160346
ENSMUSG00000036052	Dnajb5	-0.416667	0.0887483	2.66704e-06	0.00160346
ENSMUSG00000026826	Nr4a2	-0.579245	0.123528	2.74293e-06	0.00160346
ENSMUSG00000033419	Snap91	0.327068	0.069855	2.83945e-06	0.00160346
ENSMUSG00000040565	Btaf1	-0.545901	0.11719	3.18911e-06	0.00172888
ENSMUSG00000052135	Foxo6	-0.701286	0.154766	5.8635e-06	0.00300463
ENSMUSG00000096255	Dynlt1b	0.721111	0.159754	6.36507e-06	0.00300463
ENSMUSG00000100706	NA	-0.703058	0.156178	6.74279e-06	0.00300463
ENSMUSG00000043557	Mdga1	-0.620496	0.13788	6.78685e-06	0.00300463
ENSMUSG00000024740	Ddb1	0.251903	0.0559784	6.79508e-06	0.00300463
ENSMUSG00000098061	NA	-0.710166	0.157928	6.89889e-06	0.00300463
ENSMUSG00000027087	Itgav	0.350254	0.077993	7.09424e-06	0.00300463
ENSMUSG00000038141	Tmem181a	0.363009	0.0814141	8.24213e-06	0.00338502
ENSMUSG00000072946	Ptgr2	0.348076	0.0788693	1.01797e-05	0.00405782
ENSMUSG00000058392	Rrp1b	-0.455541	0.103375	1.04967e-05	0.00406461
ENSMUSG00000094472	NA	-0.603446	0.138362	1.29257e-05	0.00486616
ENSMUSG00000053930	Shisa6	-0.625355	0.143602	1.33206e-05	0.0048793
ENSMUSG00000027009	Itga4	-0.55109	0.127179	1.46974e-05	0.00524194
ENSMUSG00000036555	Iqce	-0.415803	0.0964352	1.61981e-05	0.00552178
ENSMUSG00000055022	Cntn1	0.269167	0.0624462	1.62968e-05	0.00552178
ENSMUSG00000022847	Thpo	-0.444052	0.103586	1.81272e-05	0.00599216
ENSMUSG00000024472	Dcp2	0.349063	0.0823336	2.23896e-05	0.00722491
ENSMUSG00000034501	Pcnxl4	0.340469	0.0804824	2.33326e-05	0.00725863
ENSMUSG00000040855	Reps2	0.309797	0.0732705	2.35652e-05	0.00725863
ENSMUSG00000097391	Mirg	-0.354706	0.0846776	2.80307e-05	0.00844221
ENSMUSG00000106944	NA	-0.510987	0.122248	2.91626e-05	0.00855576
ENSMUSG00000032328	Tmem30a	0.365179	0.0874474	2.96702e-05	0.00855576
ENSMUSG00000079177	Fam228a	-0.542589	0.130242	3.09988e-05	0.00862641
ENSMUSG00000062961	Ccdc177	0.438814	0.105367	3.11882e-05	0.00862641
ENSMUSG00000055733	Nap1l3	0.411744	0.10025	4.00538e-05	0.010857
ENSMUSG00000036257	Pnpla8	0.313564	0.0765126	4.16381e-05	0.0108902
ENSMUSG00000033594	Spata2l	-0.368689	0.0899813	4.17833e-05	0.0108902
ENSMUSG00000057378	Ryr3	-0.546261	0.133797	4.45058e-05	0.0113809
ENSMUSG00000041817	Fam169a	0.260454	0.0639326	4.6235e-05	0.0116041
ENSMUSG00000040836	Gpr161	-0.586382	0.145137	5.34091e-05	0.013161
ENSMUSG00000052459	Atp6v1a	0.301494	0.0748483	5.62369e-05	0.0136103
ENSMUSG00000054423	Cadps	0.272354	0.0677442	5.81155e-05	0.0138182
ENSMUSG00000056856	NA	-0.300941	0.0751635	6.23303e-05	0.0138271
ENSMUSG00000096780	NA	0.522916	0.130754	6.35486e-05	0.0138271
ENSMUSG00000056763	Cspp1	-0.307444	0.0769291	6.42981e-05	0.0138271
ENSMUSG00000033377	Palmd	-0.394408	0.0987906	6.5417e-05	0.0138271
ENSMUSG00000027834	Serpini1	0.355966	0.0891678	6.54943e-05	0.0138271
ENSMUSG00000102976	Zc3h11a	-0.537998	0.134982	6.72845e-05	0.0138271
ENSMUSG00000036181	Hist1h1c	0.512885	0.128831	6.861e-05	0.0138271
ENSMUSG00000027006	Dnajc10	0.340171	0.0854759	6.89949e-05	0.0138271
ENSMUSG00000009207	Lnp	0.360899	0.0907096	6.93149e-05	0.0138271
ENSMUSG00000064346	NA	-0.43854	0.11026	6.96979e-05	0.0138271
ENSMUSG00000041362	Shtn1	-0.358598	0.0901616	6.97089e-05	0.0138271
ENSMUSG00000073725	Lmbrd1	0.268436	0.0675808	7.12487e-05	0.0138271
ENSMUSG00000055409	Nell1	0.370127	0.0931952	7.14159e-05	0.0138271
ENSMUSG00000028197	Col24a1	-0.449232	0.113295	7.33516e-05	0.0140019
ENSMUSG00000048834	Vstm2a	0.326526	0.0824497	7.48535e-05	0.0140901
ENSMUSG00000092341	Malat1	-0.488195	0.123717	7.9445e-05	0.0147496
ENSMUSG00000009741	Ubp1	-0.260494	0.0662311	8.38569e-05	0.0153363
ENSMUSG00000026841	Fibcd1	-0.652556	0.166048	8.49716e-05	0.0153363
ENSMUSG00000025473	Adam8	-0.478256	0.121786	8.59999e-05	0.0153363
ENSMUSG00000028004	Npy2r	-0.641777	0.164344	9.41964e-05	0.0163922
ENSMUSG00000094856	NA	-0.579487	0.148407	9.43401e-05	0.0163922
ENSMUSG00000022797	Tfrc	0.459201	0.118132	0.000101417	0.0173988
ENSMUSG00000006818	Sod2	0.262909	0.0678902	0.000107698	0.018137
ENSMUSG00000020590	Snx13	0.298898	0.0772282	0.000108693	0.018137
ENSMUSG00000020745	Pafah1b1	0.304874	0.0788197	0.000109735	0.018137
ENSMUSG00000037259	Dzank1	0.287131	0.0743897	0.000113468	0.0185281
ENSMUSG00000042662	Dusp15	-0.33128	0.085916	0.000115322	0.0186067
ENSMUSG00000032580	Rbm5	-0.261288	0.0682818	0.000129921	0.0205136
ENSMUSG00000038828	Tmem214	-0.308869	0.0808015	0.00013207	0.0205136
ENSMUSG00000101609	Kcnq1ot1	-0.481051	0.125909	0.000133116	0.0205136
ENSMUSG00000017978	Cadps2	0.422083	0.110479	0.000133196	0.0205136
ENSMUSG00000026585	Kifap3	0.235523	0.0618158	0.000138928	0.0210304
ENSMUSG00000026171	Rnf25	-0.307251	0.0806691	0.000139655	0.0210304
ENSMUSG00000027936	Crtc2	-0.307577	0.0808457	0.000142095	0.0211085
ENSMUSG00000030393	Zik1	0.366687	0.0964352	0.000143288	0.0211085
ENSMUSG00000022364	Tbc1d31	-0.392209	0.103222	0.000144892	0.0211153
ENSMUSG00000079003	Samd1	-0.391852	0.103215	0.00014677	0.0211214
ENSMUSG00000048644	Ctxn1	-0.383348	0.10106	0.000148671	0.0211214
ENSMUSG00000031853	BC021891	0.541204	0.142766	0.000150134	0.0211214
ENSMUSG00000020042	Btbd11	0.317546	0.0838042	0.000151168	0.0211214
ENSMUSG00000039100	March5	0.311286	0.0823669	0.000157292	0.0217529
ENSMUSG00000042156	Dzip1	-0.308707	0.0817464	0.000159113	0.0217825
ENSMUSG00000078816	Prkcg	-0.417098	0.11083	0.000167614	0.0224923
ENSMUSG00000089989	Flt3l	-0.484799	0.128819	0.000167618	0.0224923
ENSMUSG00000052613	Pcdh15	-0.326828	0.0877222	0.000194758	0.0256564
ENSMUSG00000086370	Ftx	-0.286465	0.0768945	0.000194983	0.0256564
ENSMUSG00000028639	Ybx1	-0.321251	0.0863861	0.000200189	0.0259923
ENSMUSG00000047126	Cltc	0.238378	0.0641658	0.00020317	0.0259923
ENSMUSG00000034485	Uaca	-0.404773	0.10896	0.000203289	0.0259923
ENSMUSG00000037239	Spred3	-0.354096	0.0954146	0.000206339	0.0261356
ENSMUSG00000005373	Mlxipl	-0.506079	0.136635	0.00021232	0.0266442
ENSMUSG00000030031	Kbtbd8	0.434944	0.117621	0.000217451	0.0267984
ENSMUSG00000047459	Dynlrb1	-0.360888	0.0976984	0.00022084	0.0267984
ENSMUSG00000097636	Mirt1	-0.560849	0.151846	0.000221164	0.0267984
ENSMUSG00000030002	Dusp11	-0.29589	0.0801176	0.000221458	0.0267984
ENSMUSG00000029467	Atp2a2	0.276899	0.0751075	0.000227181	0.0271725
ENSMUSG00000027966	Col11a1	-0.39226	0.106443	0.00022856	0.0271725
ENSMUSG00000084010	LOC101056144	0.589746	0.160459	0.000237503	0.0277696
ENSMUSG00000030513	Pcsk6	0.357913	0.0974192	0.00023883	0.0277696
ENSMUSG00000050640	Tmem150c	-0.383598	0.104437	0.000239729	0.0277696
ENSMUSG00000025453	Nnt	-0.359904	0.0982445	0.000248939	0.0285922
ENSMUSG00000033790	Tubgcp5	0.327088	0.0894583	0.000255863	0.0291404
ENSMUSG00000001741	Il16	-0.584734	0.160032	0.00025834	0.0291774
ENSMUSG00000038039	Gcc2	0.227591	0.0624061	0.000265378	0.0295988
ENSMUSG00000020114	Cand1	0.236585	0.0649074	0.000267432	0.0295988
ENSMUSG00000048142	Nat8l	0.333119	0.0914204	0.000268624	0.0295988
ENSMUSG00000043885	Slc36a4	0.266887	0.0732953	0.000271304	0.0296531
ENSMUSG00000030717	Nupr1	-0.412208	0.113494	0.00028127	0.0304964
ENSMUSG00000028132	Tmem56	0.336693	0.0928677	0.000288393	0.0310205
ENSMUSG00000021913	Ogdhl	0.280947	0.077603	0.000294249	0.0312064
ENSMUSG00000062373	Tmem65	0.354182	0.0978995	0.000297106	0.0312064
ENSMUSG00000035275	Raver2	-0.382119	0.105676	0.000299243	0.0312064
ENSMUSG00000027188	Pamr1	0.376809	0.10421	0.000299331	0.0312064
ENSMUSG00000039485	Tspyl4	0.269446	0.0746258	0.00030545	0.0313288
ENSMUSG00000058793	Cds2	0.267899	0.07423	0.000307339	0.0313288
ENSMUSG00000064351	COX1	-0.362149	0.100348	0.00030744	0.0313288
ENSMUSG00000056752	Dnah9	-0.45452	0.126064	0.000311595	0.0313682
ENSMUSG00000079104	Prps1l3	0.446371	0.123828	0.000312455	0.0313682
ENSMUSG00000059447	Hadhb	0.360721	0.100158	0.000316359	0.0315201
ENSMUSG00000027710	Acad9	0.319387	0.0887668	0.00032061	0.0315201
ENSMUSG00000002325	Irf9	-0.399854	0.111139	0.000320945	0.0315201
ENSMUSG00000064363	ND4	-0.446191	0.124156	0.000325917	0.0317644
ENSMUSG00000020788	Atp2a3	-0.368408	0.102563	0.000328121	0.0317644
ENSMUSG00000022723	NA	-0.426467	0.119018	0.000339391	0.0326225
ENSMUSG00000047496	Rnf152	0.392213	0.109521	0.000342085	0.0326498
ENSMUSG00000009079	Ewsr1	-0.222334	0.0621968	0.000350646	0.032881
ENSMUSG00000038500	Prr3	-0.256809	0.0718464	0.000351015	0.032881
ENSMUSG00000028785	Hpca	-0.280208	0.0784054	0.000351785	0.032881
ENSMUSG00000053550	Shisa7	-0.454466	0.127337	0.000358332	0.0332635
ENSMUSG00000031198	Fundc2	0.396324	0.111256	0.000367659	0.0337464
ENSMUSG00000035279	Ssc5d	-0.531428	0.149208	0.000368513	0.0337464
ENSMUSG00000026424	Gpr37l1	0.273797	0.07693	0.000372204	0.0338556
ENSMUSG00000025213	Kazald1	0.455134	0.128057	0.000379209	0.0340607
ENSMUSG00000022296	NA	0.319166	0.0898358	0.000381198	0.0340607
ENSMUSG00000024451	Arap3	-0.391883	0.110337	0.000382748	0.0340607
ENSMUSG00000031530	Dusp4	-0.45229	0.127402	0.000385086	0.0340607
ENSMUSG00000064357	ATP6	-0.416638	0.117403	0.000387024	0.0340607
ENSMUSG00000062098	Btbd3	0.326926	0.0922606	0.000394848	0.034525
ENSMUSG00000045672	Col27a1	-0.431022	0.121834	0.000403525	0.0347542
ENSMUSG00000070880	Gad1	0.281117	0.0795228	0.000407694	0.0347542
ENSMUSG00000029007	Agtrap	0.381725	0.108013	0.000409201	0.0347542
ENSMUSG00000062070	Pgk1	0.422795	0.119719	0.000413115	0.0347542
ENSMUSG00000032097	Ddx6	0.250973	0.0710858	0.000414674	0.0347542
ENSMUSG00000045414	1190002N15Rik	0.41231	0.116831	0.000416927	0.0347542
ENSMUSG00000015476	Prrt1	-0.436848	0.123784	0.000416947	0.0347542
ENSMUSG00000075700	Selt	0.295448	0.0837329	0.000417983	0.0347542
ENSMUSG00000031980	Agt	-0.524428	0.148716	0.000421294	0.0348159
ENSMUSG00000028278	Rragd	0.295083	0.0837783	0.000427997	0.0351554
ENSMUSG00000039197	Adk	0.38308	0.108878	0.000434123	0.0353669
ENSMUSG00000073940	Hbb-b1	0.533387	0.151778	0.000440984	0.0353669
ENSMUSG00000097059	NA	-0.431148	0.122709	0.000442106	0.0353669
ENSMUSG00000040852	Plekhh2	-0.379142	0.107913	0.000442407	0.0353669
ENSMUSG00000020003	Pex7	0.381234	0.108531	0.00044362	0.0353669
ENSMUSG00000036492	Rnf39	-0.45175	0.128789	0.000452017	0.0356401
ENSMUSG00000032316	Clk3	-0.257748	0.0734845	0.000452305	0.0356401
ENSMUSG00000033793	Atp6v1h	0.456219	0.130343	0.000465019	0.0364301
ENSMUSG00000024535	Snx24	0.390132	0.111566	0.000470771	0.0364632
ENSMUSG00000025241	Fyco1	-0.354043	0.101306	0.000474441	0.0364632
ENSMUSG00000081344	NA	-0.513173	0.146937	0.000478572	0.0364632
ENSMUSG00000030088	Aldh1l1	0.276521	0.0791977	0.000480271	0.0364632
ENSMUSG00000010097	Nxf1	-0.273914	0.0785063	0.000484708	0.0364632
ENSMUSG00000003032	Klf4	-0.500985	0.143671	0.000488395	0.0364632
ENSMUSG00000002028	Kmt2a	-0.405607	0.116351	0.00049019	0.0364632
ENSMUSG00000084159	NA	-0.456326	0.130964	0.000493321	0.0364632
ENSMUSG00000036246	Gmip	-0.398609	0.11446	0.000496703	0.0364632
ENSMUSG00000030729	Pgm2l1	0.264469	0.0759432	0.00049683	0.0364632
ENSMUSG00000103697	NA	-0.490111	0.140743	0.000497123	0.0364632
ENSMUSG00000033720	Sfxn5	0.227994	0.0655012	0.000499989	0.0364632
ENSMUSG00000022314	Rad21	0.19733	0.0567212	0.0005034	0.0364632
ENSMUSG00000040669	Phc1	-0.257135	0.0739228	0.000504371	0.0364632
ENSMUSG00000060591	Ifitm2	-0.456598	0.131323	0.000507219	0.0364632
ENSMUSG00000021725	Parp8	-0.288918	0.0831167	0.000508853	0.0364632
ENSMUSG00000084904	Gm14827	-0.353385	0.101734	0.000513464	0.0364632
ENSMUSG00000033319	Fem1c	0.361335	0.104029	0.000513869	0.0364632
ENSMUSG00000034248	Slc25a37	-0.250693	0.0722106	0.000517201	0.0365084
ENSMUSG00000026667	Uhmk1	0.272285	0.0784783	0.000521319	0.0366085
ENSMUSG00000078485	Plekhn1	-0.425416	0.122859	0.000534916	0.0371917
ENSMUSG00000043067	Dpy19l1	0.316154	0.0913498	0.000538335	0.0371917
ENSMUSG00000028845	Tekt2	-0.516751	0.149443	0.000544526	0.0371917
ENSMUSG00000034903	Cobll1	-0.360219	0.104179	0.000544824	0.0371917
ENSMUSG00000038764	Ptpn3	0.277506	0.0802737	0.000546224	0.0371917
ENSMUSG00000036281	Snapc4	-0.299915	0.0867606	0.000546594	0.0371917
ENSMUSG00000075590	Nrbp2	-0.258701	0.0749145	0.000553813	0.0371917
ENSMUSG00000024647	Cbln2	0.362172	0.104907	0.0005558	0.0371917
ENSMUSG00000027881	Prpf38b	-0.268999	0.0779395	0.000557716	0.0371917
ENSMUSG00000082229	Nap1l2	0.328467	0.0952004	0.000560019	0.0371917
ENSMUSG00000061331	NA	-0.486136	0.140938	0.000562049	0.0371917
ENSMUSG00000068299	1700019G17Rik	0.429996	0.124691	0.00056373	0.0371917
ENSMUSG00000025968	Ndufs1	0.282299	0.0818867	0.00056593	0.0371917
ENSMUSG00000025016	Tm9sf3	0.25615	0.0743481	0.000570484	0.0371917
ENSMUSG00000030138	Bms1	-0.236489	0.0686445	0.000570787	0.0371917
ENSMUSG00000034295	Fhod3	0.362066	0.105223	0.000579711	0.0374285
ENSMUSG00000057614	Gnai1	0.33067	0.096102	0.000579944	0.0374285
ENSMUSG00000068615	Gjd2	0.474403	0.137995	0.000586386	0.0376649
ENSMUSG00000096862	NA	0.475934	0.138932	0.000613296	0.0390573
ENSMUSG00000026062	Slc9a2	-0.493024	0.14393	0.000613827	0.0390573
ENSMUSG00000043929	Klhl15	0.343964	0.100503	0.000620655	0.0393072
ENSMUSG00000023826	Park2	-0.353162	0.103309	0.000629639	0.0396907
ENSMUSG00000021096	Ppm1a	0.233178	0.0682645	0.00063595	0.0397225
ENSMUSG00000052087	Rgs14	-0.375026	0.109811	0.000637328	0.0397225
ENSMUSG00000051550	Zfp579	-0.457298	0.133927	0.000638937	0.0397225
ENSMUSG00000050963	Kcns2	0.358163	0.104958	0.000643813	0.0397453
ENSMUSG00000037434	Slc30a1	0.314578	0.0922243	0.000647218	0.0397453
ENSMUSG00000030551	Nr2f2	-0.534895	0.156831	0.000648101	0.0397453
ENSMUSG00000002227	Mov10	-0.408538	0.11988	0.000654651	0.0399661
ENSMUSG00000034593	Myo5a	0.284388	0.0835152	0.000661096	0.0401786
ENSMUSG00000070427	Il18bp	-0.407118	0.119629	0.000666076	0.0403006
ENSMUSG00000009687	Fxyd5	-0.345539	0.101835	0.000691003	0.0416229
ENSMUSG00000025558	Dock9	-0.327993	0.0967472	0.000698404	0.0418826
ENSMUSG00000073879	Gm5859	0.494504	0.145957	0.000704013	0.042033
ENSMUSG00000004896	Rrnad1	-0.221205	0.0653353	0.000710006	0.0421004
ENSMUSG00000024793	Tnfrsf25	-0.501901	0.148265	0.000711354	0.0421004
ENSMUSG00000028809	Srrm1	-0.335114	0.0990588	0.000717032	0.0422519
ENSMUSG00000033006	Sox10	-0.351593	0.104211	0.000741261	0.0433485
ENSMUSG00000028015	Ctso	0.276156	0.0818644	0.000742635	0.0433485
ENSMUSG00000024830	Rps6kb2	-0.248448	0.0737676	0.000757191	0.0433485
ENSMUSG00000022185	Acin1	-0.300774	0.0893056	0.000757383	0.0433485
ENSMUSG00000084890	NA	-0.268692	0.0798003	0.000759753	0.0433485
ENSMUSG00000002625	Akap8l	-0.273275	0.0811912	0.000763161	0.0433485
ENSMUSG00000027698	Nceh1	0.240035	0.0713162	0.000763265	0.0433485
ENSMUSG00000024425	Ndfip1	0.402258	0.119519	0.000763643	0.0433485
ENSMUSG00000039860	Srrm3	-0.322047	0.095718	0.000766726	0.0433485
ENSMUSG00000024083	Pja2	0.2351	0.0698946	0.000769235	0.0433485
ENSMUSG00000054843	Atrnl1	0.309087	0.0919063	0.000770825	0.0433485
ENSMUSG00000035798	Zdhhc17	0.245461	0.073234	0.000803061	0.0449747
ENSMUSG00000064337	NA	-0.361119	0.107794	0.000807836	0.045056
ENSMUSG00000031754	Nudt21	0.271578	0.0811531	0.00081843	0.0453248
ENSMUSG00000071719	Tmem28	-0.381268	0.114003	0.000824679	0.0453248
ENSMUSG00000027963	Extl2	0.308826	0.0923506	0.000825623	0.0453248
ENSMUSG00000026354	Lct	-0.484013	0.144744	0.000826033	0.0453248
ENSMUSG00000039000	Ube3c	0.233736	0.069955	0.00083408	0.0455063
ENSMUSG00000026623	Lpgat1	0.238251	0.0713525	0.000840586	0.0455063
ENSMUSG00000021712	Trim23	0.327306	0.0980249	0.00084076	0.0455063
ENSMUSG00000106874	NA	0.465891	0.139557	0.000842771	0.0455063
ENSMUSG00000005899	Smpd4	-0.296999	0.0890591	0.000853445	0.0458194
ENSMUSG00000020941	Map3k14	-0.411485	0.123425	0.000856398	0.0458194
ENSMUSG00000030934	Oat	0.320152	0.0960513	0.000858713	0.0458194
ENSMUSG00000074415	3110039I08Rik	-0.33556	0.100793	0.000870984	0.046254
ENSMUSG00000027985	Lef1	-0.420609	0.126372	0.000873684	0.046254
ENSMUSG00000085396	NA	-0.252352	0.0758864	0.000882962	0.0465549
ENSMUSG00000068134	Zfp120	0.340678	0.102479	0.000886237	0.0465549
ENSMUSG00000025034	Trim8	-0.357049	0.107693	0.000915049	0.0478562
ENSMUSG00000069045	Ddx3y	0.293781	0.0886351	0.000918071	0.0478562
ENSMUSG00000026904	Slc4a10	0.229587	0.0693717	0.000934581	0.0484769
ENSMUSG00000004319	Clcn3	0.217951	0.065871	0.000937131	0.0484769
ENSMUSG00000050192	Eif5a2	0.264444	0.079956	0.000941757	0.0485309
ENSMUSG00000093930	Hmgcs1	0.275238	0.0833772	0.000962984	0.0494368
ENSMUSG00000032198	Dock6	-0.389901	0.118222	0.000973657	0.0497961
ENSMUSG00000068523	Gng5	-0.343815	0.104342	0.000983898	0.0501307
ENSMUSG00000059361	Nrsn2	-0.384396	0.116696	0.000987759	0.0501389
ENSMUSG00000034832	Tet3	-0.299729	0.0910689	0.000997488	0.0502649
ENSMUSG00000027971	Ndst4	-0.474124	0.144123	0.00100285	0.0502649
ENSMUSG00000015970	Chdh	-0.444271	0.135049	0.00100297	0.0502649
ENSMUSG00000008489	Elavl2	0.286214	0.0870411	0.00100807	0.0502649
ENSMUSG00000087301	NA	0.46621	0.141828	0.00101202	0.0502649
ENSMUSG00000037905	Bri3bp	0.213069	0.064833	0.00101466	0.0502649
ENSMUSG00000064356	ATP8	-0.536886	0.163386	0.0010162	0.0502649
ENSMUSG00000005362	Crbn	0.27325	0.0832155	0.00102475	0.0505033
ENSMUSG00000026283	Ing5	0.289173	0.0881077	0.00103061	0.050608
ENSMUSG00000044950	Pwwp2a	-0.279657	0.0852419	0.00103532	0.0506561
ENSMUSG00000029998	Pcyox1	0.228577	0.0697287	0.0010451	0.0509506
ENSMUSG00000028636	Ppcs	0.504418	0.154037	0.00105791	0.05139
ENSMUSG00000031958	Ldhd	0.322015	0.0984905	0.00107739	0.0516494
ENSMUSG00000026229	Psmd1	0.202141	0.0618294	0.00107802	0.0516494
ENSMUSG00000022031	Elp3	0.269068	0.0823012	0.00107809	0.0516494
ENSMUSG00000064370	CYTB	-0.401966	0.122955	0.00107849	0.0516494
ENSMUSG00000044080	S100a1	-0.341344	0.104465	0.00108492	0.0516729
ENSMUSG00000021495	Fam193b	-0.32612	0.0998199	0.00108661	0.0516729
ENSMUSG00000025289	Prdx4	0.415047	0.127083	0.00109094	0.0516974
ENSMUSG00000009090	Ap1b1	0.223837	0.0685691	0.00109694	0.0518007
ENSMUSG00000041930	Fam222a	-0.442874	0.135742	0.00110393	0.0519498
ENSMUSG00000042155	Klhl23	0.272299	0.0835729	0.00112114	0.0525772
ENSMUSG00000072647	Adam1a	-0.412716	0.126755	0.00112992	0.0528061
ENSMUSG00000041775	Mapk1ip1	-0.298757	0.0918174	0.00113864	0.0530311
ENSMUSG00000028293	Slc35a1	0.422268	0.129821	0.00114313	0.0530577
ENSMUSG00000030766	Arhgap17	-0.32962	0.101498	0.00116402	0.053843
ENSMUSG00000042625	Safb2	-0.325812	0.100404	0.0011745	0.0541427
ENSMUSG00000068220	Lgals1	-0.344219	0.106165	0.00118571	0.0544744
ENSMUSG00000098146	NA	-0.496997	0.153512	0.00120576	0.0552082
ENSMUSG00000038116	Phf20	0.223454	0.0690555	0.00121276	0.0553417
ENSMUSG00000025083	Afap1l2	-0.354841	0.109715	0.00121986	0.0554791
ENSMUSG00000073877	Gm13306	0.491321	0.152008	0.00122838	0.0556797
ENSMUSG00000034621	Gpatch8	-0.299369	0.0926536	0.00123333	0.0557179
ENSMUSG00000044528	Tram1l1	0.256967	0.0797004	0.00126342	0.0568876
ENSMUSG00000091264	Smim13	0.299577	0.0930175	0.00127897	0.0573968
ENSMUSG00000055943	Emc7	0.238958	0.0742321	0.00128612	0.0574764
ENSMUSG00000031993	Snx19	0.216539	0.0672823	0.00128922	0.0574764
ENSMUSG00000030042	Pole4	0.461778	0.143597	0.00130085	0.0578047
ENSMUSG00000007836	Hnrnpa0	0.421843	0.131472	0.00133374	0.0586361
ENSMUSG00000037519	Ppfia1	-0.239128	0.0745319	0.00133481	0.0586361
ENSMUSG00000073792	Alg6	0.356048	0.111006	0.00133913	0.0586361
ENSMUSG00000019256	Ahr	0.351281	0.10955	0.00134323	0.0586361
ENSMUSG00000024151	Msh2	0.292355	0.0911826	0.00134472	0.0586361
ENSMUSG00000004151	Etv1	0.275124	0.0858129	0.00134552	0.0586361
ENSMUSG00000037458	Azin1	0.271132	0.0846199	0.00135478	0.0587457
ENSMUSG00000042826	Fgf11	-0.290966	0.0908215	0.0013567	0.0587457
ENSMUSG00000097164	Cep83os	0.337447	0.105434	0.00137171	0.0592065
ENSMUSG00000032688	Malt1	-0.364137	0.113854	0.00138251	0.0594401
ENSMUSG00000001248	Gramd1a	-0.244106	0.0763409	0.0013859	0.0594401
ENSMUSG00000040569	Slc26a7	0.502679	0.157318	0.00139682	0.0597194
ENSMUSG00000026610	Esrrg	0.355192	0.111197	0.00140183	0.0597451
ENSMUSG00000015748	Prpf3	-0.29592	0.0927109	0.00141361	0.0598716
ENSMUSG00000040410	Fbxl4	0.360689	0.113032	0.00141768	0.0598716
ENSMUSG00000035681	Kcnc2	0.257781	0.0807848	0.00141805	0.0598716
ENSMUSG00000021238	Aldh6a1	0.23374	0.073282	0.00142472	0.0599667
ENSMUSG00000024286	Ccny	0.201697	0.0633055	0.00144213	0.0603889
ENSMUSG00000031513	Leprotl1	0.307203	0.0964487	0.00144682	0.0603889
ENSMUSG00000085328	NA	-0.302503	0.0949808	0.00144812	0.0603889
ENSMUSG00000025290	Rps24	-0.300167	0.0943049	0.00145786	0.0606086
ENSMUSG00000025607	Copg2	0.333978	0.105053	0.00147717	0.0611362
ENSMUSG00000026927	Sdccag3	-0.170196	0.0535563	0.0014835	0.0611362
ENSMUSG00000043061	Tmem18	0.264082	0.0831027	0.00148409	0.0611362
ENSMUSG00000067430	Zfp763	0.334626	0.105334	0.00148904	0.0611544
ENSMUSG00000097929	Tunar	-0.382389	0.120483	0.00150456	0.0614195
ENSMUSG00000043881	Kbtbd7	0.29979	0.0944828	0.00150895	0.0614195
ENSMUSG00000082286	NA	-0.506924	0.159765	0.00150909	0.0614195
ENSMUSG00000035621	Midn	-0.323656	0.10205	0.00151629	0.0615276
ENSMUSG00000073639	Rab18	0.274251	0.0866346	0.00154758	0.0624376
ENSMUSG00000023170	Gps2	-0.332193	0.10494	0.00154793	0.0624376
ENSMUSG00000039782	Cpeb2	0.223678	0.0707062	0.00155891	0.0626942
ENSMUSG00000073988	Ttpa	0.45356	0.143416	0.00156401	0.0627129
ENSMUSG00000022664	Slc35a5	0.239638	0.0758147	0.00157316	0.0628937
ENSMUSG00000050705	2310061I04Rik	-0.250279	0.0792434	0.00158658	0.0632438
ENSMUSG00000028360	Slc44a5	-0.420501	0.133312	0.00160899	0.0634328
ENSMUSG00000031691	Tnpo2	0.22072	0.0699829	0.00161099	0.0634328
ENSMUSG00000029672	Fam3c	0.271347	0.0860436	0.00161273	0.0634328
ENSMUSG00000029108	Pcdh7	0.300851	0.0954193	0.00161636	0.0634328
ENSMUSG00000030854	Ptpn5	-0.309279	0.0981088	0.00161931	0.0634328
ENSMUSG00000045282	Tmem86b	-0.36742	0.116553	0.0016194	0.0634328
ENSMUSG00000079083	Jrkl	0.326303	0.103572	0.00163002	0.0636647
ENSMUSG00000028452	Vcp	0.238403	0.0757534	0.00164903	0.0642222
ENSMUSG00000000627	Sema4f	0.290851	0.0924738	0.00165957	0.0644475
ENSMUSG00000063632	Sox11	-0.331415	0.105537	0.00168798	0.0653635
ENSMUSG00000028861	Mrps15	-0.276436	0.0880988	0.00170226	0.0656611
ENSMUSG00000022208	Jph4	-0.341557	0.108871	0.00170536	0.0656611
ENSMUSG00000022490	Ppp1r1a	-0.231881	0.0739821	0.00172277	0.0659988
ENSMUSG00000037977	6430571L13Rik	0.427132	0.136301	0.00172592	0.0659988
ENSMUSG00000036151	Tm6sf2	-0.476395	0.152121	0.00173811	0.0659988
ENSMUSG00000006273	Atp6v1b2	0.31004	0.0990219	0.001742	0.0659988
ENSMUSG00000062901	Klhl24	0.227271	0.0725911	0.00174311	0.0659988
ENSMUSG00000010205	Raver1	-0.399756	0.127685	0.00174335	0.0659988
ENSMUSG00000040560	Wdr7	0.208432	0.0666264	0.00175783	0.0663617
ENSMUSG00000034796	Cpne7	-0.516469	0.165261	0.00177705	0.0669009
ENSMUSG00000002808	Epdr1	0.281724	0.0901765	0.00178324	0.066948
ENSMUSG00000078853	Igtp	0.514918	0.164886	0.00179095	0.0669507
ENSMUSG00000059326	Csf2ra	-0.373712	0.119688	0.00179391	0.0669507
ENSMUSG00000029206	Nsun7	-0.406128	0.130098	0.00179813	0.0669507
ENSMUSG00000097428	NA	-0.385325	0.123743	0.00184618	0.0685516
ENSMUSG00000041781	Cpsf2	0.224882	0.0723686	0.0018871	0.0698796
ENSMUSG00000056429	Tgoln1	0.174503	0.0562094	0.00190593	0.0703102
ENSMUSG00000037260	Hgsnat	0.292258	0.0941546	0.00190911	0.0703102
ENSMUSG00000064341	ND1	-0.377809	0.121794	0.00192194	0.070446
ENSMUSG00000046785	Epm2aip1	0.192302	0.0620011	0.00192479	0.070446
ENSMUSG00000031751	Amfr	0.274085	0.0884121	0.00193467	0.070446
ENSMUSG00000026447	Pik3c2b	-0.31784	0.102549	0.00193921	0.070446
ENSMUSG00000047606	Ankrd34c	0.456903	0.147418	0.00193935	0.070446
ENSMUSG00000000058	Cav2	0.36077	0.116455	0.00194877	0.070446
ENSMUSG00000032883	Acsl3	0.215672	0.0696194	0.00194918	0.070446
ENSMUSG00000059552	Trp53	-0.274076	0.0885688	0.00197144	0.071061
ENSMUSG00000036568	Gltscr1l	-0.298221	0.0964464	0.00198749	0.0714493
ENSMUSG00000022365	Derl1	0.302793	0.0979848	0.00200018	0.0714702
ENSMUSG00000028124	Gclm	0.235824	0.0763372	0.00200664	0.0714702
ENSMUSG00000027981	Rnpc3	-0.280321	0.0907415	0.0020068	0.0714702
ENSMUSG00000031227	Magee1	0.24706	0.0799837	0.00200916	0.0714702
ENSMUSG00000064367	ND5	-0.427343	0.138403	0.00201727	0.0715493
ENSMUSG00000002718	Cse1l	0.270252	0.0875742	0.0020288	0.0715493
ENSMUSG00000000416	Cttnbp2	-0.24691	0.0800161	0.00203037	0.0715493
ENSMUSG00000097311	NA	-0.483245	0.156622	0.00203255	0.0715493
ENSMUSG00000032375	Aph1b	0.228876	0.0741979	0.00203778	0.0715493
ENSMUSG00000102869	NA	0.373603	0.121159	0.00204536	0.0716297
ENSMUSG00000067194	Eif1ax	0.24303	0.0788807	0.00206317	0.0720675
ENSMUSG00000028842	Ago3	-0.269096	0.0874077	0.00207954	0.0724525
ENSMUSG00000068151	NA	-0.508455	0.16527	0.00209436	0.0727816
ENSMUSG00000022346	Myc	-0.477047	0.155178	0.0021107	0.0728398
ENSMUSG00000038496	Slc19a3	-0.366672	0.119276	0.00211114	0.0728398
ENSMUSG00000015605	Srf	-0.268101	0.0872287	0.00211536	0.0728398
ENSMUSG00000085811	NA	-0.365933	0.119071	0.00211753	0.0728398
ENSMUSG00000029426	Scarb2	0.193212	0.0629084	0.00213108	0.0730455
ENSMUSG00000032525	Nktr	-0.291111	0.0948075	0.00213665	0.0730455
ENSMUSG00000025040	Fundc1	0.274379	0.0893854	0.0021433	0.0730455
ENSMUSG00000027002	Nckap1	0.208641	0.0679758	0.00214531	0.0730455
ENSMUSG00000026790	Odf2	-0.219082	0.0713942	0.00215046	0.0730455
ENSMUSG00000078137	Ankrd63	-0.389206	0.126902	0.00216227	0.0732632
ENSMUSG00000026960	Arl6ip6	0.370923	0.121017	0.00217641	0.0735584
ENSMUSG00000072919	Noxred1	-0.480413	0.156808	0.00218611	0.0735585
ENSMUSG00000096210	H1f0	0.296725	0.0968564	0.00218727	0.0735585
ENSMUSG00000028696	Ipp	0.416702	0.136088	0.00219857	0.0737556
ENSMUSG00000000826	Dnajc5	0.231428	0.0756228	0.00221123	0.0738449
ENSMUSG00000046879	Irgm1	0.446522	0.145914	0.00221213	0.0738449
ENSMUSG00000041119	Pde9a	-0.364363	0.119112	0.00222075	0.0738575
ENSMUSG00000050822	Slc29a4	-0.494179	0.161583	0.00222557	0.0738575
ENSMUSG00000064345	ND2	-0.410416	0.134215	0.00222886	0.0738575
ENSMUSG00000073062	Zxdb	0.403622	0.132059	0.00224033	0.0739028
ENSMUSG00000030655	Smg1	-0.31572	0.103303	0.00224113	0.0739028
ENSMUSG00000027353	Mcm8	0.396235	0.129694	0.00224938	0.0739948
ENSMUSG00000025817	Nudt5	0.278256	0.0911359	0.00226413	0.0742998
ENSMUSG00000032434	Cmtm6	0.30153	0.0988188	0.0022782	0.074503
ENSMUSG00000049327	Setd8	-0.26674	0.0874325	0.00228227	0.074503
ENSMUSG00000031537	Ikbkb	-0.226862	0.0743757	0.00228682	0.074503
ENSMUSG00000064354	COX2	-0.297992	0.0977301	0.00229506	0.0745289
ENSMUSG00000038299	Wdr36	0.291903	0.0957478	0.00229861	0.0745289
ENSMUSG00000029804	Herc3	0.236255	0.0775129	0.00230416	0.0745305
ENSMUSG00000024811	Tnks2	0.212074	0.0696655	0.00233321	0.0752904
ENSMUSG00000048047	Zbtb33	0.267999	0.0881511	0.002364	0.0760991
ENSMUSG00000016206	H2-M3	0.491359	0.161656	0.0023695	0.0760991
ENSMUSG00000024742	Fen1	0.375803	0.12367	0.00237567	0.076117
ENSMUSG00000047434	Xxylt1	0.283549	0.0933357	0.00238197	0.0761389
ENSMUSG00000086040	Wipf3	-0.418337	0.137747	0.00238948	0.0761991
ENSMUSG00000048721	Fndc9	-0.494235	0.162807	0.00239969	0.0763452
ENSMUSG00000021577	Sdha	0.194007	0.0639349	0.0024098	0.0764873
ENSMUSG00000037674	Rfx7	-0.250623	0.0826383	0.00242322	0.0766139
ENSMUSG00000056073	Grik2	-0.293632	0.09683	0.00242576	0.0766139
ENSMUSG00000014177	Tvp23b	0.332078	0.10955	0.00243518	0.0766139
ENSMUSG00000010721	Lmbr1	0.229875	0.0758536	0.0024414	0.0766139
ENSMUSG00000024421	Lama3	-0.383288	0.126504	0.00244682	0.0766139
ENSMUSG00000037503	Fam168b	0.225315	0.0743736	0.0024496	0.0766139
ENSMUSG00000029571	Tmem106b	0.203678	0.0672706	0.00246389	0.0766139
ENSMUSG00000032261	Sh3bgrl2	0.264878	0.0875026	0.00246923	0.0766139
ENSMUSG00000025465	Echs1	0.332854	0.109981	0.0024742	0.0766139
ENSMUSG00000036057	Ptpn23	-0.386286	0.12765	0.00247701	0.0766139
ENSMUSG00000023191	P3h3	-0.332578	0.109919	0.00248092	0.0766139
ENSMUSG00000074909	Ranbp6	0.26902	0.0889153	0.00248163	0.0766139
ENSMUSG00000100213	NA	0.402615	0.133144	0.00249534	0.0768622
ENSMUSG00000032763	Ilvbl	0.330589	0.109353	0.00250175	0.076885
ENSMUSG00000047037	Nipa1	0.287714	0.0952248	0.00251593	0.0771458
ENSMUSG00000028843	Sh3bgrl3	-0.281368	0.0931582	0.00252508	0.0772515
ENSMUSG00000052726	Kcnt2	0.285364	0.0945082	0.00253226	0.0772967
ENSMUSG00000025158	Rfng	-0.283285	0.0938575	0.00254243	0.0773461
ENSMUSG00000023885	Thbs2	0.37353	0.123771	0.00254529	0.0773461
ENSMUSG00000047945	Marcksl1	-0.349729	0.11593	0.00255524	0.0774188
ENSMUSG00000036825	Ssx2ip	0.22238	0.0737406	0.00256387	0.0774188
ENSMUSG00000051065	Mb21d2	0.349995	0.116067	0.00256596	0.0774188
ENSMUSG00000027676	Ccdc39	-0.276728	0.0917983	0.00257387	0.0774188
ENSMUSG00000060681	Slc9a6	0.272139	0.0903009	0.00258094	0.0774188
ENSMUSG00000047098	Rnf31	-0.311042	0.103222	0.00258402	0.0774188
ENSMUSG00000020650	Bcap29	0.371547	0.123319	0.00258767	0.0774188
ENSMUSG00000004263	Atn1	-0.347496	0.115373	0.00259584	0.0774921
ENSMUSG00000039087	Rreb1	-0.406422	0.135023	0.00261228	0.0778115
ENSMUSG00000022708	Zbtb20	-0.415253	0.138003	0.00262109	0.0779027
ENSMUSG00000086095	Gm15328	-0.350873	0.116645	0.00262927	0.0779748
ENSMUSG00000062591	Tubb4a	-0.357249	0.118809	0.0026391	0.0779749
ENSMUSG00000008318	Relt	0.278765	0.0927271	0.00264451	0.0779749
ENSMUSG00000037617	Spag1	-0.310991	0.103461	0.00264815	0.0779749
ENSMUSG00000024896	Minpp1	0.243193	0.0809187	0.00265229	0.0779749
ENSMUSG00000018846	Pank3	0.250839	0.0835078	0.0026665	0.0780832
ENSMUSG00000048482	Bdnf	-0.235542	0.0784257	0.00266998	0.0780832
ENSMUSG00000024006	Stk38	-0.201768	0.0671885	0.00267325	0.0780832
ENSMUSG00000023913	Pla2g7	0.199514	0.0664624	0.00268295	0.0781978
ENSMUSG00000030276	Ttll3	-0.34493	0.114977	0.00269991	0.0784668
ENSMUSG00000038079	Tmem237	0.255253	0.0851003	0.00270473	0.0784668
ENSMUSG00000020027	Socs2	-0.257058	0.0857365	0.00271551	0.0784668
ENSMUSG00000024873	Cnih2	-0.322285	0.107495	0.0027164	0.0784668
ENSMUSG00000030337	Vamp1	0.282285	0.0941808	0.00272414	0.0784668
ENSMUSG00000004771	Rab11a	0.310135	0.103489	0.00272835	0.0784668
ENSMUSG00000028173	Wls	0.280091	0.09348	0.00273311	0.0784668
ENSMUSG00000004661	Arid3b	-0.338885	0.113142	0.00274261	0.0784668
ENSMUSG00000026374	Tsn	0.287376	0.0959515	0.00274428	0.0784668
ENSMUSG00000038084	Opa1	0.189914	0.0634615	0.00276619	0.0789267
ENSMUSG00000025141	Myadml2	0.42803	0.143171	0.00279311	0.0792669
ENSMUSG00000086118	Gm14169	-0.332987	0.11139	0.00279538	0.0792669
ENSMUSG00000020612	Prkar1a	0.206996	0.0692442	0.00279566	0.0792669
ENSMUSG00000055373	Fut9	0.286278	0.0957904	0.00280272	0.0793013
ENSMUSG00000028051	Hcn3	-0.353712	0.118406	0.0028146	0.0794414
ENSMUSG00000051343	Rab11fip5	0.271443	0.0908884	0.00282142	0.0794414
ENSMUSG00000045896	Paip2b	0.296745	0.0993743	0.00282526	0.0794414
ENSMUSG00000013523	Bcas1	-0.299839	0.100462	0.00283953	0.0796593
ENSMUSG00000039789	Zfp597	0.283602	0.0950398	0.00284477	0.0796593
ENSMUSG00000003437	Paf1	-0.273774	0.0917716	0.00285245	0.0797099
ENSMUSG00000083889	NA	-0.435314	0.146047	0.00287656	0.0802181
ENSMUSG00000020988	L2hgdh	0.308522	0.103554	0.00288868	0.0803573
ENSMUSG00000028176	Lrrc7	-0.337093	0.113162	0.00289341	0.0803573
ENSMUSG00000017548	Suz12	0.273596	0.0918811	0.00290402	0.0803648
ENSMUSG00000026986	Hnmt	0.324307	0.108917	0.00290554	0.0803648
ENSMUSG00000027584	Oprl1	0.28192	0.0947333	0.00292098	0.0806275
ENSMUSG00000028525	Pde4b	0.193616	0.0650949	0.00293591	0.0808748
ENSMUSG00000040724	Kcna2	0.303729	0.102177	0.00295312	0.0811839
ENSMUSG00000001128	Cfp	-0.289503	0.0974508	0.00297067	0.0813558
ENSMUSG00000042564	Fam227a	-0.301821	0.1016	0.00297138	0.0813558
ENSMUSG00000021109	Hif1a	0.214984	0.0724012	0.00298439	0.0814615
ENSMUSG00000000632	Sez6	-0.359913	0.121222	0.00298726	0.0814615
ENSMUSG00000008200	Fnbp4	-0.200672	0.0676185	0.00300027	0.0816519
ENSMUSG00000030102	Itpr1	0.280706	0.0946162	0.0030093	0.081669
ENSMUSG00000005237	Dnah2	-0.383265	0.129207	0.0030141	0.081669
ENSMUSG00000036242	3632451O06Rik	0.262517	0.0885302	0.00302408	0.081669
ENSMUSG00000023921	Mut	0.294518	0.0993255	0.003025	0.081669
ENSMUSG00000028532	Cachd1	-0.35208	0.118939	0.00307474	0.082432
ENSMUSG00000041096	Tspyl2	-0.304567	0.102894	0.00307618	0.082432
ENSMUSG00000022248	Rad1	0.328486	0.111001	0.00308335	0.082432
ENSMUSG00000021662	Arhgef28	-0.301437	0.101862	0.00308387	0.082432
ENSMUSG00000035944	Ttc38	0.32324	0.109233	0.00308456	0.082432
ENSMUSG00000029701	Rbm28	-0.279621	0.0945092	0.00308975	0.082432
ENSMUSG00000024206	Rfx2	-0.429903	0.145431	0.00311605	0.0829094
ENSMUSG00000104399	NA	-0.326024	0.110345	0.00313088	0.0829094
ENSMUSG00000089832	Shkbp1	-0.312477	0.105765	0.00313242	0.0829094
ENSMUSG00000015749	Anp32e	0.199488	0.0675345	0.00313813	0.0829094
ENSMUSG00000024294	Mib1	0.259077	0.0877079	0.00313824	0.0829094
ENSMUSG00000051910	Sox6	0.341338	0.115641	0.00316026	0.0833289
ENSMUSG00000036427	Gpi1	-0.209638	0.0710394	0.00316742	0.0833553
ENSMUSG00000041235	Chd7	-0.315885	0.107066	0.00317381	0.0833616
ENSMUSG00000006998	Psmd2	0.261568	0.0886909	0.00318588	0.0835169
ENSMUSG00000038264	Sema7a	0.266959	0.0906627	0.00323448	0.0844841
ENSMUSG00000044768	D1Ertd622e	0.279871	0.0950501	0.00323524	0.0844841
ENSMUSG00000002007	Srpk3	-0.29757	0.101085	0.00324236	0.0845072
ENSMUSG00000025035	Arl3	-0.264207	0.0898006	0.00325937	0.0847345
ENSMUSG00000022186	Oxct1	0.204563	0.0695501	0.00326904	0.0847345
ENSMUSG00000030898	Cckbr	-0.221363	0.0752639	0.00326984	0.0847345
ENSMUSG00000026740	Dnajc1	-0.335317	0.114085	0.00329085	0.0851162
ENSMUSG00000029528	Pxn	-0.310412	0.105776	0.00333952	0.0862105
ENSMUSG00000030347	D6Wsu163e	0.247903	0.0845016	0.00334938	0.0863006
ENSMUSG00000025240	Sacm1l	0.215711	0.0735691	0.00336698	0.0865416
ENSMUSG00000040723	Rcsd1	-0.333715	0.113861	0.00337972	0.0865416
ENSMUSG00000035142	Nubpl	0.424921	0.14502	0.00338858	0.0865416
ENSMUSG00000021552	Gkap1	-0.27105	0.0925069	0.00338901	0.0865416
ENSMUSG00000037833	Sh2d4b	-0.453558	0.154803	0.00339066	0.0865416
ENSMUSG00000025409	Mbd6	-0.396186	0.135365	0.00342467	0.0872454
ENSMUSG00000025933	Tmem14a	0.320382	0.10949	0.00343205	0.0872693
ENSMUSG00000097545	Mir124a-1hg	-0.285046	0.0974368	0.00343968	0.0872997
ENSMUSG00000036845	Lin37	-0.26294	0.0898986	0.00344622	0.087302
ENSMUSG00000022525	Hrasls	0.247445	0.0846646	0.00347071	0.0876858
ENSMUSG00000100215	NA	-0.375876	0.128627	0.00347556	0.0876858
ENSMUSG00000054455	Vapb	0.1848	0.0632499	0.00348084	0.0876858
ENSMUSG00000054408	Spcs3	0.247872	0.0848668	0.00349219	0.0876858
ENSMUSG00000034723	Tmx4	0.22581	0.0773171	0.00349399	0.0876858
ENSMUSG00000050043	Tmx2	0.296925	0.10171	0.00350788	0.0876858
ENSMUSG00000020436	Gabrg2	0.306278	0.104918	0.0035092	0.0876858
ENSMUSG00000018537	Pcgf2	-0.30473	0.1044	0.00351312	0.0876858
ENSMUSG00000041028	Ghitm	0.311048	0.106597	0.00352302	0.0877712
ENSMUSG00000048668	Rhno1	-0.255337	0.0875561	0.00354243	0.0880928
ENSMUSG00000054519	Zfp867	0.398841	0.136809	0.0035533	0.0882012
ENSMUSG00000028137	Celf3	-0.364149	0.124983	0.00357309	0.0885159
ENSMUSG00000022594	Lynx1	0.252747	0.0867633	0.00357904	0.0885159
ENSMUSG00000034327	Kctd9	0.346075	0.118895	0.00360559	0.08901
ENSMUSG00000013662	Atad1	0.219351	0.075395	0.00362173	0.0892461
ENSMUSG00000033767	D930015E06Rik	-0.276333	0.0950233	0.00363686	0.0893957
ENSMUSG00000001376	Ccdc132	0.269252	0.0926342	0.00365354	0.0893957
ENSMUSG00000016624	Phf21b	-0.295934	0.101815	0.00365409	0.0893957
ENSMUSG00000039834	Zfp335	-0.333175	0.114629	0.00365419	0.0893957
ENSMUSG00000009075	Cabp7	-0.41403	0.142485	0.0036633	0.0894571
ENSMUSG00000027770	Dhx36	0.241552	0.0832235	0.00370261	0.0901017
ENSMUSG00000078670	Fam174b	0.267997	0.0923361	0.00370303	0.0901017
ENSMUSG00000075327	Zbtb2	-0.281974	0.0971705	0.00370964	0.0901017
ENSMUSG00000055493	Epm2a	0.264368	0.0911927	0.00374354	0.0907624
ENSMUSG00000040441	Slc26a10	-0.376342	0.129975	0.00378575	0.0915351
ENSMUSG00000040521	Tsfm	0.37008	0.127824	0.00378892	0.0915351
ENSMUSG00000028811	Yars	0.243811	0.084278	0.00381656	0.092039
ENSMUSG00000042641	Rgsl1	-0.342244	0.11834	0.00382747	0.0921381
ENSMUSG00000074748	Atxn7l3b	0.278819	0.0964903	0.00385728	0.0926002
ENSMUSG00000087141	Plcxd2	0.345109	0.119447	0.00386186	0.0926002
ENSMUSG00000002249	Tead3	-0.420604	0.145598	0.00386717	0.0926002
ENSMUSG00000031696	Vps35	0.193921	0.0671568	0.00388217	0.0927954
ENSMUSG00000028528	Dnajc6	0.241787	0.083792	0.00390716	0.0930755
ENSMUSG00000026678	Rgs5	-0.264305	0.091597	0.00390762	0.0930755
ENSMUSG00000020152	Actr2	0.276465	0.0958399	0.00391845	0.0931697
ENSMUSG00000028199	Cryz	0.285965	0.0991945	0.00394073	0.0933156
ENSMUSG00000020932	Gfap	-0.317418	0.110139	0.00395199	0.0933156
ENSMUSG00000035649	Zcchc7	-0.262853	0.0912221	0.00395836	0.0933156
ENSMUSG00000026141	Col19a1	-0.34018	0.118102	0.00397166	0.0933156
ENSMUSG00000020412	Ascc2	-0.284211	0.0986816	0.00397576	0.0933156
ENSMUSG00000022305	Lrp12	0.220951	0.0767252	0.00397957	0.0933156
ENSMUSG00000020893	Per1	-0.403604	0.140209	0.00399464	0.0933156
ENSMUSG00000031355	Arhgap6	-0.473631	0.164554	0.00399872	0.0933156
ENSMUSG00000022110	Sucla2	0.294992	0.102531	0.00401337	0.0933156
ENSMUSG00000021820	Camk2g	0.244979	0.0851496	0.00401426	0.0933156
ENSMUSG00000053483	Usp21	-0.224944	0.0782062	0.00402365	0.0933156
ENSMUSG00000033964	Zbtb41	0.256455	0.0891637	0.00402467	0.0933156
ENSMUSG00000025504	Eps8l2	-0.406975	0.141507	0.00402733	0.0933156
ENSMUSG00000022540	Rogdi	-0.265424	0.0922997	0.00403161	0.0933156
ENSMUSG00000024136	Dnase1l2	-0.388816	0.135212	0.00403256	0.0933156
ENSMUSG00000028859	Csf3r	-0.308781	0.107392	0.00403682	0.0933156
ENSMUSG00000043542	Zc2hc1a	0.217244	0.0755861	0.00405151	0.0933156
ENSMUSG00000056019	Zfp709	0.32802	0.114143	0.00405608	0.0933156
ENSMUSG00000025902	Sox17	-0.393667	0.137004	0.00406073	0.0933156
ENSMUSG00000004677	Myo9b	-0.29641	0.103161	0.00406229	0.0933156
ENSMUSG00000027340	Slc23a2	0.231125	0.0804929	0.00408703	0.0936347
ENSMUSG00000022415	Syngr1	0.24915	0.0867937	0.0040969	0.0936347
ENSMUSG00000010025	Aldh3a2	0.191612	0.0667498	0.00409691	0.0936347
ENSMUSG00000008226	Scrn3	0.251587	0.0876605	0.00410458	0.0936521
ENSMUSG00000068917	Clk2	-0.249803	0.0870615	0.00411427	0.0937155
ENSMUSG00000056724	Nbeal2	-0.391755	0.136562	0.00412172	0.0937276
ENSMUSG00000047793	Sned1	-0.376177	0.131267	0.00416041	0.0943686
ENSMUSG00000009030	Pdcl	0.234022	0.0816697	0.00416383	0.0943686
ENSMUSG00000012296	Tjap1	-0.343109	0.1198	0.00418303	0.0946454
ENSMUSG00000032332	Col12a1	-0.300459	0.105048	0.0042336	0.09563
ENSMUSG00000046178	Nxph1	0.287293	0.100521	0.00426248	0.0960394
ENSMUSG00000006362	Cbfa2t3	-0.382246	0.133796	0.00427752	0.0960394
ENSMUSG00000024505	Dtwd2	0.397365	0.139093	0.00427898	0.0960394
ENSMUSG00000019894	Slc6a15	0.29554	0.103453	0.00428007	0.0960394
ENSMUSG00000019232	Etnppl	0.388164	0.135945	0.00429964	0.0963191
ENSMUSG00000035126	Wdr78	-0.331812	0.116326	0.00433858	0.0970311
ENSMUSG00000010803	Gabra1	0.272367	0.0955233	0.00435394	0.0972141
ENSMUSG00000024493	Lars	0.278427	0.0976713	0.00436289	0.0972538
ENSMUSG00000025931	Paqr8	0.24344	0.0854279	0.00437668	0.0974009
ENSMUSG00000043183	Simc1	-0.262072	0.0920647	0.00441881	0.0979859
ENSMUSG00000060450	Rnf14	0.234798	0.0824883	0.0044211	0.0979859
ENSMUSG00000041870	Ankrd13a	-0.282533	0.0992672	0.00442466	0.0979859
ENSMUSG00000066043	Phactr4	-0.340474	0.119723	0.00445705	0.0984487
ENSMUSG00000033400	Agl	0.251652	0.0884964	0.00446008	0.0984487
ENSMUSG00000023965	Fbxl17	0.290155	0.102134	0.0044981	0.0989745
ENSMUSG00000070348	Ccnd1	-0.368545	0.129728	0.00449851	0.0989745
ENSMUSG00000030822	Prr14	-0.304218	0.107124	0.00451305	0.0989768
ENSMUSG00000027434	Nkx2-2	-0.432431	0.152288	0.00451753	0.0989768
ENSMUSG00000031007	Atp6ap2	0.342114	0.12049	0.00452052	0.0989768
ENSMUSG00000017831	Rab5a	0.275836	0.0972271	0.00455352	0.0993938
ENSMUSG00000033065	Pfkm	0.185974	0.0655666	0.00456237	0.0993938
ENSMUSG00000049124	NA	0.467166	0.164723	0.0045672	0.0993938
ENSMUSG00000020664	Dld	0.218165	0.0769864	0.00459957	0.0993938
ENSMUSG00000052852	Reep1	0.24096	0.0850313	0.00460003	0.0993938
ENSMUSG00000038497	Tmco3	0.233758	0.082491	0.00460072	0.0993938
ENSMUSG00000038346	Zfp384	-0.246966	0.0871636	0.00460618	0.0993938
ENSMUSG00000048486	Fitm2	0.227737	0.0804026	0.0046192	0.0993938
ENSMUSG00000020674	Pxdn	-0.331568	0.117061	0.00461966	0.0993938
ENSMUSG00000025468	Caly	-0.368626	0.130168	0.00462675	0.0993938
ENSMUSG00000030754	Copb1	0.244584	0.0863846	0.00463533	0.0993938
ENSMUSG00000079426	Arpc4	0.288134	0.101785	0.004643	0.0993938
ENSMUSG00000061119	Prcp	0.321943	0.113744	0.00464875	0.0993938
ENSMUSG00000037364	Srrt	-0.249074	0.0880036	0.00465088	0.0993938
ENSMUSG00000061013	Mkx	0.333227	0.117758	0.00465824	0.0993938
ENSMUSG00000000759	Tubgcp3	-0.192112	0.0679125	0.00467198	0.0993938
ENSMUSG00000019791	Hint3	0.400456	0.141593	0.00468074	0.0993938
ENSMUSG00000059412	Fxyd2	-0.461216	0.163092	0.00468479	0.0993938
ENSMUSG00000009535	Rnmt	0.263185	0.0930667	0.00468518	0.0993938
ENSMUSG00000083929	NA	0.397848	0.14069	0.00468624	0.0993938
ENSMUSG00000106651	NA	-0.43154	0.152635	0.00469474	0.0994185
