# Supplementary material for: Lack of IL-1R8 in neurons causes hyperactivation of IL-1 receptor pathway and induces MECP2-dependent synaptic defects
Source: eLife. 2017 Mar 28;6:e21735. doi: 10.7554/eLife.21735 (PMC5370184; doi:10.7554/eLife.21735)
Supplement: Supplementary file 3. — DOI: http://dx.doi.org/10.7554/eLife.21735.016 [file elife-21735-supp3.xlsx]

## Sheet: 193 DE genes
Supplemental Table S3. Genes differentially expressed in the hippocampus of both IL-1b treated mice and IL-IR8 (aka TIR8) KO
Columns K to N show reversion by anakinra (Ana) treatment
id	symbol	log2FC_WT1L1vsWTNT	lfcSE	pvalue	padj	log2FC_TIR8NTvsWTNT	lfcSE	pvalue	padj	log2FC_TIR8AnavsWTNT	lfcSE	pvalue	padj
ENSMUSG00000064354	COX2	-0.602478	0.0977319	7.06644e-10	6.51554e-06	-0.297992	0.0977301	0.00229506	0.0745289	-0.0335061	0.0977286	0.731712	0.857893
ENSMUSG00000064351	COX1	-0.597715	0.100348	2.57824e-09	1.24494e-05	-0.362149	0.100348	0.00030744	0.0313288	-0.0229435	0.100347	0.819147	0.909224
ENSMUSG00000064357	ATP6	-0.693337	0.117405	3.51498e-09	1.24494e-05	-0.416638	0.117403	0.000387024	0.0340607	-0.100243	0.117402	0.393191	0.608823
ENSMUSG00000064341	ND1	-0.715341	0.121796	4.27226e-09	1.24494e-05	-0.377809	0.121794	0.00192194	0.070446	-0.0525827	0.121793	0.665931	0.814604
ENSMUSG00000064370	CYTB	-0.705798	0.122956	9.45416e-09	2.10046e-05	-0.401966	0.122955	0.00107849	0.0516494	0.0116772	0.122954	0.924337	0.963623
ENSMUSG00000064363	ND4	-0.702129	0.124157	1.55712e-08	2.8359e-05	-0.446191	0.124156	0.000325917	0.0317644	-0.0870059	0.124155	0.483439	0.685289
ENSMUSG00000064345	ND2	-0.754065	0.134216	1.92861e-08	3.12221e-05	-0.410416	0.134215	0.00222886	0.0738575	-0.123859	0.134213	0.356085	0.575858
ENSMUSG00000097391	Mirg	-0.464147	0.0850088	4.76181e-08	6.30723e-05	-0.354706	0.0846776	2.80307e-05	0.00844221	-0.100234	0.0841023	0.233334	0.450478
ENSMUSG00000047459	Dynlrb1	-0.522586	0.097819	9.17362e-08	0.000111383	-0.360888	0.0976984	0.00022084	0.0267984	-0.147614	0.0975543	0.130241	0.31721
ENSMUSG00000055866	Per2	-0.624912	0.12362	4.30142e-07	0.000368657	-0.614087	0.123565	6.70411e-07	0.000698929	-0.452706	0.123402	0.000243919	0.00479142
ENSMUSG00000043557	Mdga1	-0.690189	0.138023	5.71718e-07	0.000419228	-0.620496	0.13788	6.78685e-06	0.00300463	-0.218078	0.137455	0.112617	0.288292
ENSMUSG00000064367	ND5	-0.686212	0.138404	7.12099e-07	0.000460267	-0.427343	0.138403	0.00201727	0.0715493	-0.0646754	0.138402	0.640284	0.799543
ENSMUSG00000097059	NA	-0.611009	0.123601	7.67676e-07	0.000460267	-0.431148	0.122709	0.000442106	0.0353669	-0.289492	0.121888	0.0175455	0.0856937
ENSMUSG00000048644	Ctxn1	-0.499174	0.101091	7.89751e-07	0.000460267	-0.383348	0.10106	0.000148671	0.0211214	0.0262822	0.100992	0.794677	0.895355
ENSMUSG00000028843	Sh3bgrl3	-0.454083	0.0933597	1.15154e-06	0.000586399	-0.281368	0.0931582	0.00252508	0.0772515	0.0753271	0.0928481	0.417197	0.629867
ENSMUSG00000027188	Pamr1	0.506322	0.104157	1.16716e-06	0.000586399	0.376809	0.10421	0.000299331	0.0312064	0.401725	0.104062	0.000113185	0.00285526
ENSMUSG00000049281	Scn3b	-0.409748	0.085016	1.43809e-06	0.000678608	-0.482208	0.0850135	1.41029e-08	3.82274e-05	-0.215877	0.0847437	0.0108525	0.0621955
ENSMUSG00000064356	ATP8	-0.78398	0.163387	1.6002e-06	0.000728592	-0.536886	0.163386	0.0010162	0.0502649	-0.288227	0.163385	0.0777154	0.226591
ENSMUSG00000073877	Gm13306	0.721576	0.151655	1.95507e-06	0.000863191	0.491321	0.152008	0.00122838	0.0556797	0.665186	0.151335	1.10537e-05	0.000604659
ENSMUSG00000086040	Wipf3	-0.642641	0.137789	3.10186e-06	0.00118932	-0.418337	0.137747	0.00238948	0.0761991	-0.448193	0.137735	0.00113779	0.0134781
ENSMUSG00000033377	Palmd	-0.46	0.0991808	3.51803e-06	0.00128144	-0.394408	0.0987906	6.5417e-05	0.0138271	-0.311293	0.0982573	0.00153414	0.0168077
ENSMUSG00000032434	Cmtm6	0.455348	0.0986705	3.93405e-06	0.00136978	0.30153	0.0988188	0.0022782	0.074503	0.112527	0.0989308	0.255359	0.476088
ENSMUSG00000025290	Rps24	-0.433256	0.0943569	4.39705e-06	0.00147413	-0.300167	0.0943049	0.00145786	0.0606086	0.0299224	0.0942132	0.750786	0.869509
ENSMUSG00000015476	Prrt1	-0.568274	0.123831	4.45173e-06	0.00147413	-0.436848	0.123784	0.000416947	0.0347542	-0.00946624	0.123685	0.938993	0.969567
ENSMUSG00000052135	Foxo6	-0.709473	0.154882	4.63343e-06	0.0015002	-0.701286	0.154766	5.8635e-06	0.00300463	-0.0385057	0.153907	0.802442	0.899984
ENSMUSG00000059361	Nrsn2	-0.526475	0.116872	6.64635e-06	0.00191031	-0.384396	0.116696	0.000987759	0.0501389	0.0845789	0.116325	0.467169	0.672325
ENSMUSG00000064337	NA	-0.485451	0.107796	6.68675e-06	0.00191031	-0.361119	0.107794	0.000807836	0.045056	0.00195483	0.107789	0.985531	0.992662
ENSMUSG00000038496	Slc19a3	-0.540175	0.120694	7.62052e-06	0.00213521	-0.366672	0.119276	0.00211114	0.0728398	-0.197443	0.117784	0.0936749	0.255388
ENSMUSG00000056999	Ide	-0.524314	0.11826	9.26843e-06	0.00245529	-0.706938	0.118315	2.30026e-09	7.79384e-06	-0.926825	0.118363	4.86533e-15	8.42783e-12
ENSMUSG00000064346	NA	-0.489155	0.11074	1.00011e-05	0.00251233	-0.43854	0.11026	6.96979e-05	0.0138271	-0.1936	0.109021	0.0757658	0.222488
ENSMUSG00000031853	BC021891	0.624196	0.142735	1.22492e-05	0.00283287	0.541204	0.142766	0.000150134	0.0211214	0.554311	0.142186	9.67967e-05	0.0025534
ENSMUSG00000094472	NA	-0.59801	0.138439	1.5627e-05	0.00329979	-0.603446	0.138362	1.29257e-05	0.00486616	-0.235796	0.137902	0.0872879	0.244972
ENSMUSG00000073792	Alg6	0.478507	0.110875	1.59067e-05	0.00331088	0.356048	0.111006	0.00133913	0.0586361	0.27843	0.110852	0.0120144	0.0663163
ENSMUSG00000027881	Prpf38b	-0.330477	0.0780715	2.30586e-05	0.00423888	-0.268999	0.0779395	0.000557716	0.0371917	-0.0963497	0.0776863	0.214887	0.428474
ENSMUSG00000084159	NA	-0.557041	0.131734	2.35237e-05	0.00423888	-0.456326	0.130964	0.000493321	0.0364632	-0.624294	0.131112	1.92114e-06	0.000177223
ENSMUSG00000028785	Hpca	-0.329901	0.0784259	2.59317e-05	0.004445	-0.280208	0.0784054	0.000351785	0.032881	-0.0285024	0.0783525	0.716028	0.8483
ENSMUSG00000044080	S100a1	-0.439375	0.104645	2.68434e-05	0.0044955	-0.341344	0.104465	0.00108492	0.0516729	-0.0645615	0.104117	0.5352	0.725898
ENSMUSG00000037239	Spred3	-0.395299	0.0955021	3.48575e-05	0.00523581	-0.354096	0.0954146	0.000206339	0.0261356	-0.333212	0.0953102	0.000472138	0.00751085
ENSMUSG00000025035	Arl3	-0.370612	0.089987	3.81335e-05	0.00550105	-0.264207	0.0898006	0.00325937	0.0847345	0.0706994	0.0894147	0.429124	0.640563
ENSMUSG00000041362	Shtn1	-0.366178	0.0902705	4.98232e-05	0.00696958	-0.358598	0.0901616	6.97089e-05	0.0138271	-0.115907	0.0897394	0.196497	0.407936
ENSMUSG00000078137	Ankrd63	-0.509735	0.12713	6.08369e-05	0.00793856	-0.389206	0.126902	0.00216227	0.0732632	-0.287364	0.126664	0.0232863	0.103202
ENSMUSG00000006362	Cbfa2t3	-0.537151	0.134001	6.10871e-05	0.00793856	-0.382246	0.133796	0.00427752	0.0960394	-0.292402	0.133626	0.0286537	0.11761
ENSMUSG00000049327	Setd8	-0.350778	0.0876803	6.31707e-05	0.00798207	-0.26674	0.0874325	0.00228227	0.074503	-0.130788	0.0870707	0.133075	0.32167
ENSMUSG00000021913	Ogdhl	0.310496	0.0776391	6.35497e-05	0.00798207	0.280947	0.077603	0.000294249	0.0312064	0.182908	0.077577	0.0183856	0.0885211
ENSMUSG00000073879	Gm5859	0.580602	0.145947	6.94456e-05	0.00857477	0.494504	0.145957	0.000704013	0.042033	0.411763	0.145909	0.00477161	0.0351948
ENSMUSG00000085328	NA	-0.376732	0.0950938	7.44199e-05	0.00874433	-0.302503	0.0949808	0.00144812	0.0603889	-0.0494172	0.0947382	0.601936	0.773389
ENSMUSG00000026283	Ing5	0.347803	0.0881726	7.99428e-05	0.00924418	0.289173	0.0881077	0.00103061	0.050608	0.255009	0.0877412	0.00365641	0.0296443
ENSMUSG00000071719	Tmem28	-0.449349	0.114298	8.44528e-05	0.00939295	-0.381268	0.114003	0.000824679	0.0453248	-0.170376	0.113399	0.13298	0.321569
ENSMUSG00000013523	Bcas1	-0.394071	0.100503	8.81817e-05	0.00959245	-0.299839	0.100462	0.00283953	0.0796593	-0.11839	0.100399	0.238321	0.455568
ENSMUSG00000035275	Raver2	-0.412418	0.105933	9.89354e-05	0.0100103	-0.382119	0.105676	0.000299243	0.0312064	-0.204478	0.105014	0.0515175	0.174372
ENSMUSG00000078816	Prkcg	-0.426909	0.110844	0.000117433	0.0109129	-0.417098	0.11083	0.000167614	0.0224923	0.0704745	0.110748	0.524547	0.718286
ENSMUSG00000062591	Tubb4a	-0.451479	0.118816	0.000144808	0.0125592	-0.357249	0.118809	0.0026391	0.0779749	0.0218202	0.118791	0.85426	0.9279
ENSMUSG00000023170	Gps2	-0.399867	0.105255	0.000145255	0.0125592	-0.332193	0.10494	0.00154793	0.0624376	0.0220596	0.104064	0.832121	0.915898
ENSMUSG00000106874	NA	0.526291	0.139621	0.000163634	0.0136237	0.465891	0.139557	0.000842771	0.0455063	-0.0386116	0.141278	0.784621	0.889795
ENSMUSG00000024472	Dcp2	0.310685	0.0824564	0.000164649	0.0136303	0.349063	0.0823336	2.23896e-05	0.00722491	-0.184183	0.0828097	0.0261366	0.111087
ENSMUSG00000022797	Tfrc	0.444325	0.118155	0.00016955	0.0136717	0.459201	0.118132	0.000101417	0.0173988	0.112471	0.118188	0.341284	0.564112
ENSMUSG00000027710	Acad9	0.333518	0.0889113	0.000176039	0.0136717	0.319387	0.0887668	0.00032061	0.0315201	0.0665039	0.0890549	0.4552	0.663406
ENSMUSG00000073062	Zxdb	0.495114	0.132033	0.00017689	0.0136717	0.403622	0.132059	0.00224033	0.0739028	0.0828016	0.13239	0.531684	0.723452
ENSMUSG00000039860	Srrm3	-0.359266	0.0958228	0.000177347	0.0136717	-0.322047	0.095718	0.000766726	0.0433485	-0.00806064	0.0953737	0.932646	0.96684
ENSMUSG00000022621	Rabl2	-0.29186	0.0778866	0.000178791	0.0137104	-0.369762	0.0778909	2.06276e-06	0.0014714	0.0387478	0.0770281	0.61494	0.781967
ENSMUSG00000050705	2310061I04Rik	-0.297316	0.0794368	0.00018198	0.0138819	-0.250279	0.0792434	0.00158658	0.0632438	0.0514125	0.0786721	0.513432	0.709044
ENSMUSG00000072919	Noxred1	-0.587374	0.157425	0.000190618	0.014316	-0.480413	0.156808	0.00218611	0.0735585	-0.263033	0.155706	0.0911629	0.25159
ENSMUSG00000000058	Cav2	0.432806	0.116459	0.000202086	0.0147727	0.36077	0.116455	0.00194877	0.070446	0.0554524	0.116625	0.634447	0.795419
ENSMUSG00000039789	Zfp597	0.352672	0.0950565	0.000207152	0.0147951	0.283602	0.0950398	0.00284477	0.0796593	-0.0610776	0.0956193	0.52298	0.71677
ENSMUSG00000079003	Samd1	-0.382987	0.103377	0.000211595	0.0149532	-0.391852	0.103215	0.00014677	0.0211214	0.00047765	0.102152	0.996269	0.998588
ENSMUSG00000061013	Mkx	0.436038	0.117729	0.000212445	0.0149532	0.333227	0.117758	0.00465824	0.0993938	0.218103	0.11774	0.0639662	0.199407
ENSMUSG00000062901	Klhl24	0.26845	0.0726373	0.000219228	0.0151996	0.227271	0.0725911	0.00174311	0.0659988	-0.102296	0.07287	0.160374	0.360055
ENSMUSG00000084010	LOC101056144	0.589674	0.160602	0.000240989	0.0164075	0.589746	0.160459	0.000237503	0.0277696	0.481466	0.160413	0.00268734	0.0243862
ENSMUSG00000047557	Lxn	-0.292697	0.0801094	0.000258474	0.0170406	-0.415895	0.0802679	2.20308e-07	0.00033176	0.0944083	0.0784793	0.228988	0.446241
ENSMUSG00000051550	Zfp579	-0.481736	0.134082	0.000327092	0.0193729	-0.457298	0.133927	0.000638937	0.0397225	0.164202	0.13303	0.217083	0.431172
ENSMUSG00000027087	Itgav	0.28001	0.0781098	0.000337302	0.0198165	0.350254	0.077993	7.09424e-06	0.00300463	-0.253302	0.0784154	0.00123679	0.0143785
ENSMUSG00000096862	NA	0.496999	0.139054	0.000351384	0.0203161	0.475934	0.138932	0.000613296	0.0390573	0.18455	0.139299	0.185222	0.393636
ENSMUSG00000019791	Hint3	0.504392	0.141509	0.00036471	0.0206585	0.400456	0.141593	0.00468074	0.0993938	-0.164702	0.143039	0.249548	0.468786
ENSMUSG00000000627	Sema4f	0.329436	0.0925179	0.000369753	0.0208004	0.290851	0.0924738	0.00165957	0.0644475	0.313273	0.0923014	0.000688743	0.00969964
ENSMUSG00000028173	Wls	0.332374	0.0935119	0.00037892	0.0211528	0.280091	0.09348	0.00273311	0.0784668	-0.0162311	0.0937144	0.862496	0.93196
ENSMUSG00000030854	Ptpn5	-0.348055	0.0981346	0.000390073	0.0215279	-0.309279	0.0981088	0.00161931	0.0634328	-0.1173	0.098046	0.231548	0.449027
ENSMUSG00000037434	Slc30a1	0.327198	0.0923425	0.000395135	0.0217249	0.314578	0.0922243	0.000647218	0.0397453	0.155775	0.0922731	0.0913741	0.251905
ENSMUSG00000037826	Ppm1k	0.325291	0.0918577	0.000398242	0.0217318	0.436289	0.0917298	1.97232e-06	0.0014714	-0.0488851	0.0919861	0.595114	0.769119
ENSMUSG00000023452	Pisd	-0.334422	0.0946566	0.000410868	0.0221717	-0.466346	0.0947431	8.55714e-07	0.000828392	-0.32434	0.09435	0.000586827	0.00865529
ENSMUSG00000053550	Shisa7	-0.447356	0.127345	0.000443169	0.0232265	-0.454466	0.127337	0.000358332	0.0332635	-0.165101	0.127294	0.194631	0.405288
ENSMUSG00000050640	Tmem150c	-0.365338	0.104523	0.000473571	0.0237866	-0.383598	0.104437	0.000239729	0.0277696	-0.0927762	0.103895	0.371866	0.590762
ENSMUSG00000004263	Atn1	-0.404259	0.115715	0.00047658	0.0237866	-0.347496	0.115373	0.00259584	0.0774921	0.046154	0.114261	0.686261	0.827825
ENSMUSG00000033594	Spata2l	-0.313559	0.0900139	0.000494994	0.0243145	-0.368689	0.0899813	4.17833e-05	0.0108902	0.0689697	0.089232	0.439566	0.649928
ENSMUSG00000068523	Gng5	-0.364692	0.104703	0.000495635	0.0243145	-0.343815	0.104342	0.000983898	0.0501307	-0.0607139	0.103002	0.555562	0.740718
ENSMUSG00000032763	Ilvbl	0.380189	0.109414	0.000511279	0.0249142	0.330589	0.109353	0.00250175	0.076885	0.421207	0.108872	0.000109352	0.00280394
ENSMUSG00000025465	Echs1	0.382052	0.110008	0.000514764	0.0250003	0.332854	0.109981	0.0024742	0.0766139	0.150869	0.110032	0.170334	0.373752
ENSMUSG00000028639	Ybx1	-0.299388	0.0864211	0.000531621	0.0254361	-0.321251	0.0863861	0.000200189	0.0259923	-0.0589347	0.0861652	0.493991	0.693598
ENSMUSG00000100215	NA	-0.441086	0.129069	0.000632133	0.0281657	-0.375876	0.128627	0.00347556	0.0876858	0.046136	0.127202	0.71683	0.848855
ENSMUSG00000030042	Pole4	0.487238	0.14363	0.000693039	0.0296117	0.461778	0.143597	0.00130085	0.0578047	0.335841	0.143593	0.0193437	0.0916623
ENSMUSG00000033790	Tubgcp5	0.303187	0.089655	0.000720356	0.0303341	0.327088	0.0894583	0.000255863	0.0291404	-0.161849	0.0902248	0.0728389	0.216792
ENSMUSG00000003437	Paf1	-0.31041	0.0919006	0.000731039	0.0306674	-0.273774	0.0917716	0.00285245	0.0797099	0.117392	0.0912832	0.198436	0.410566
ENSMUSG00000019232	Etnppl	-0.460757	0.136618	0.000744617	0.0309025	0.388164	0.135945	0.00429964	0.0963191	-0.363619	0.13635	0.00765742	0.0486864
ENSMUSG00000042156	Dzip1	-0.275578	0.0817773	0.000752065	0.0310413	-0.308707	0.0817464	0.000159113	0.0217825	-0.057144	0.0815051	0.483235	0.685249
ENSMUSG00000034501	Pcnxl4	0.271336	0.0808072	0.000785599	0.0318929	0.340469	0.0804824	2.33326e-05	0.00725863	0.00800903	0.080939	0.921177	0.961963
ENSMUSG00000081344	NA	-0.493518	0.14711	0.000794333	0.0318929	-0.513173	0.146937	0.000478572	0.0364632	-0.432234	0.146318	0.00313604	0.0268631
ENSMUSG00000030934	Oat	0.321802	0.0961027	0.000812448	0.0322544	0.320152	0.0960513	0.000858713	0.0458194	0.00814049	0.0961807	0.93255	0.96684
ENSMUSG00000015748	Prpf3	-0.31068	0.0928965	0.000824714	0.0326524	-0.29592	0.0927109	0.00141361	0.0598716	-0.138483	0.092184	0.133035	0.321652
ENSMUSG00000009090	Ap1b1	0.227845	0.0686103	0.000897431	0.0345002	0.223837	0.0685691	0.00109694	0.0518007	0.104708	0.0685618	0.12671	0.311382
ENSMUSG00000020848	Doc2b	-0.451098	0.136286	0.000933161	0.0353147	-0.668331	0.13643	9.6465e-07	0.000871593	-0.325614	0.135995	0.0166519	0.0824921
ENSMUSG00000032316	Clk3	-0.243223	0.0735563	0.000944262	0.0356032	-0.257748	0.0734845	0.000452305	0.0356401	0.111807	0.0729944	0.125593	0.30976
ENSMUSG00000041870	Ankrd13a	-0.328053	0.0994201	0.000968002	0.0362359	-0.282533	0.0992672	0.00442466	0.0979859	-0.192675	0.0990169	0.0516687	0.17477
ENSMUSG00000020003	Pex7	0.355733	0.108733	0.00106937	0.0385405	0.381234	0.108531	0.00044362	0.0353669	0.250764	0.108527	0.0208541	0.0964446
ENSMUSG00000022364	Tbc1d31	-0.337886	0.103324	0.00107481	0.0385715	-0.392209	0.103222	0.000144892	0.0211153	-0.346701	0.102412	0.000710837	0.00987696
ENSMUSG00000033964	Zbtb41	0.29051	0.0892637	0.00113584	0.0393393	0.256455	0.0891637	0.00402467	0.0933156	-0.224679	0.0900894	0.0126329	0.0686679
ENSMUSG00000027985	Lef1	-0.411751	0.126655	0.00115014	0.0393766	-0.420609	0.126372	0.000873684	0.046254	-0.0693062	0.124602	0.57806	0.75688
ENSMUSG00000024873	Cnih2	-0.34942	0.107539	0.0011571	0.0393766	-0.322285	0.107495	0.0027164	0.0784668	0.112128	0.107303	0.296038	0.520144
ENSMUSG00000053930	Shisa6	-0.466321	0.143528	0.00115816	0.0393766	-0.625355	0.143602	1.33206e-05	0.0048793	-0.226891	0.143191	0.113073	0.289183
ENSMUSG00000042826	Fgf11	-0.295744	0.0910384	0.00115987	0.0393766	-0.290966	0.0908215	0.0013567	0.0587457	0.015576	0.0898135	0.862317	0.931895
ENSMUSG00000101609	Kcnq1ot1	-0.408932	0.125914	0.00116338	0.0393766	-0.481051	0.125909	0.000133116	0.0205136	-0.308821	0.125512	0.013875	0.073016
ENSMUSG00000026447	Pik3c2b	-0.332879	0.102677	0.00118694	0.0397154	-0.31784	0.102549	0.00193921	0.070446	-0.365245	0.102437	0.00036306	0.00631225
ENSMUSG00000031691	Tnpo2	0.226412	0.0700217	0.00122304	0.0402251	0.22072	0.0699829	0.00161099	0.0634328	-0.0480531	0.0700603	0.492787	0.692996
ENSMUSG00000024740	Ddb1	0.181128	0.0560623	0.00123427	0.0403826	0.251903	0.0559784	6.79508e-06	0.00300463	-0.110398	0.056114	0.0491394	0.168889
ENSMUSG00000062373	Tmem65	0.315002	0.0979533	0.00130063	0.0410819	0.354182	0.0978995	0.000297106	0.0312064	0.0392227	0.0979873	0.688947	0.829333
ENSMUSG00000026904	Slc4a10	0.222845	0.0694005	0.00132273	0.0414369	0.229587	0.0693717	0.000934581	0.0484769	-0.160659	0.0694675	0.0207381	0.0961905
ENSMUSG00000022490	Ppp1r1a	-0.237639	0.0740972	0.00134067	0.0416495	-0.231881	0.0739821	0.00172277	0.0659988	0.289347	0.0732529	7.81602e-05	0.00221952
ENSMUSG00000061119	Prcp	0.364205	0.113866	0.00138121	0.0420935	0.321943	0.113744	0.00464875	0.0993938	0.165676	0.113829	0.145538	0.340323
ENSMUSG00000094856	NA	-0.474023	0.148344	0.00139625	0.0423819	-0.579487	0.148407	9.43401e-05	0.0163922	-0.182133	0.147426	0.216672	0.430528
ENSMUSG00000035279	Ssc5d	-0.474993	0.149249	0.0014598	0.0435845	-0.531428	0.149208	0.000368513	0.0337464	-0.126258	0.148221	0.394313	0.609734
ENSMUSG00000024647	Cbln2	0.332649	0.105019	0.00153745	0.04483	0.362172	0.104907	0.0005558	0.0371917	-0.142197	0.10534	0.177055	0.382747
ENSMUSG00000033319	Fem1c	0.328337	0.104187	0.00162476	0.0464221	0.361335	0.104029	0.000513869	0.0364632	0.0660976	0.10427	0.526141	0.719648
ENSMUSG00000043885	Slc36a4	0.230529	0.0734302	0.00169276	0.0473907	0.266887	0.0732953	0.000271304	0.0296531	-0.130497	0.0736315	0.0763448	0.223732
ENSMUSG00000033419	Snap91	0.219081	0.0699043	0.00172437	0.0473907	0.327068	0.069855	2.83945e-06	0.00160346	-0.0666407	0.0699272	0.340589	0.563504
ENSMUSG00000055493	Epm2a	0.28536	0.0913033	0.00177558	0.0478193	0.264368	0.0911927	0.00374354	0.0907624	0.150998	0.091155	0.0976215	0.261981
ENSMUSG00000048142	Nat8l	0.285303	0.0914396	0.00180771	0.0485847	0.333119	0.0914204	0.000268624	0.0295988	0.159861	0.0914267	0.0803743	0.231786
ENSMUSG00000045672	Col27a1	-0.379569	0.12191	0.00184876	0.0487726	-0.431022	0.121834	0.000403525	0.0347542	0.274108	0.119778	0.0221105	0.0998847
ENSMUSG00000040565	Btaf1	-0.361418	0.117117	0.00202893	0.0512332	-0.545901	0.11719	3.18911e-06	0.00172888	-0.46237	0.11705	7.80832e-05	0.00221952
ENSMUSG00000038497	Tmco3	0.254645	0.0826033	0.00205099	0.0513716	0.233758	0.082491	0.00460072	0.0993938	0.00369587	0.0826938	0.964352	0.981939
ENSMUSG00000039100	March6	0.253724	0.0824036	0.00207672	0.0513716	0.311286	0.0823669	0.000157292	0.0217529	-0.049665	0.0824321	0.546844	0.734243
ENSMUSG00000089832	Shkbp1	-0.325494	0.105949	0.00212506	0.0520916	-0.312477	0.105765	0.00313242	0.0829094	0.134688	0.104791	0.198688	0.410872
ENSMUSG00000066043	Phactr4	-0.368281	0.119947	0.00213802	0.0520919	-0.340474	0.119723	0.00445705	0.0984487	-0.437182	0.119648	0.000258295	0.00501183
ENSMUSG00000022847	Thpo	-0.31732	0.103412	0.0021514	0.0522431	-0.444052	0.103586	1.81272e-05	0.00599216	0.0876946	0.101702	0.388541	0.604888
ENSMUSG00000022540	Rogdi	-0.281214	0.0923485	0.0023257	0.054566	-0.265424	0.0922997	0.00403161	0.0933156	0.123849	0.0920732	0.178587	0.384927
ENSMUSG00000025158	Rfng	-0.28425	0.0939139	0.00247232	0.0564604	-0.283285	0.0938575	0.00254243	0.0773461	0.0859796	0.0935525	0.358069	0.577578
ENSMUSG00000028845	Tekt2	-0.451275	0.149502	0.00254003	0.0572883	-0.516751	0.149443	0.000544526	0.0371917	-0.185173	0.146867	0.207374	0.420177
ENSMUSG00000028861	Mrps15	-0.26641	0.0882963	0.00255102	0.0573586	-0.276436	0.0880988	0.00170226	0.0656611	0.0155819	0.0869984	0.857855	0.930147
ENSMUSG00000056763	Cspp1	-0.231834	0.0769292	0.0025817	0.0574407	-0.307444	0.0769291	6.42981e-05	0.0138271	-0.189694	0.0765171	0.0131713	0.0705152
ENSMUSG00000058793	Cds2	0.223757	0.0742493	0.00258182	0.0574407	0.267899	0.07423	0.000307339	0.0313288	-0.102011	0.07427	0.169594	0.3726
ENSMUSG00000038828	Tmem214	-0.243355	0.0808121	0.00260077	0.0574407	-0.308869	0.0808015	0.00013207	0.0205136	-0.0168824	0.0804162	0.833716	0.916553
ENSMUSG00000031751	Amfr	0.266321	0.0884479	0.00260341	0.0574407	0.274085	0.0884121	0.00193467	0.070446	-0.0238307	0.0884852	0.787685	0.89131
ENSMUSG00000001128	Cfp	-0.29379	0.097643	0.00262269	0.0575113	-0.289503	0.0974508	0.00297067	0.0813558	0.0380123	0.0965161	0.693696	0.832675
ENSMUSG00000050963	Kcns2	0.316449	0.105199	0.00262886	0.0575113	0.358163	0.104958	0.000643813	0.0397453	-0.10887	0.105695	0.302991	0.527357
ENSMUSG00000097545	Mir124a-1hg	-0.290474	0.0974495	0.00287526	0.0606261	-0.285046	0.0974368	0.00343968	0.0872997	-0.259221	0.0974141	0.00779034	0.0492904
ENSMUSG00000040410	Fbxl4	0.336081	0.113265	0.00300526	0.0620208	0.360689	0.113032	0.00141768	0.0598716	0.022884	0.113526	0.840249	0.920166
ENSMUSG00000097929	Tunar	-0.357711	0.120743	0.00305074	0.0625165	-0.382389	0.120483	0.00150456	0.0614195	-0.128674	0.118718	0.278425	0.501519
ENSMUSG00000040852	Plekhh2	-0.318892	0.107962	0.00313934	0.0631542	-0.379142	0.107913	0.000442407	0.0353669	-0.170435	0.106941	0.110997	0.28601
ENSMUSG00000000632	Sez6	-0.357808	0.121236	0.00316409	0.0634996	-0.359913	0.121222	0.00298726	0.0814615	0.0025335	0.121141	0.983314	0.991424
ENSMUSG00000026171	Rnf25	-0.237351	0.0806784	0.00326165	0.0647907	-0.307251	0.0806691	0.000139655	0.0210304	0.0757506	0.0799655	0.343491	0.565463
ENSMUSG00000007836	Hnrnpa0	0.386864	0.13151	0.00326399	0.0647907	0.421843	0.131472	0.00133374	0.0586361	0.314509	0.131464	0.0167404	0.0827992
ENSMUSG00000051910	Sox6	0.339542	0.115745	0.00335125	0.0653651	0.341338	0.115641	0.00316026	0.0833289	-0.202021	0.116256	0.0822603	0.235483
ENSMUSG00000041119	Pde9a	-0.349293	0.119239	0.00339656	0.0657189	-0.364363	0.119112	0.00222075	0.0738575	-4.45573e-05	0.118236	0.999699	0.999921
ENSMUSG00000047632	Fgfbp3	-0.384391	0.131758	0.00352958	0.0667869	-0.713899	0.133006	7.98797e-08	0.000154658	-0.520785	0.131431	7.41916e-05	0.002166
ENSMUSG00000022208	Jph4	-0.316091	0.108878	0.00369421	0.0690059	-0.341557	0.108871	0.00170536	0.0656611	0.00917636	0.108813	0.932793	0.96684
ENSMUSG00000022723	NA	-0.345136	0.118997	0.00372702	0.0690697	-0.426467	0.119018	0.000339391	0.0326225	-0.56437	0.119037	2.12521e-06	0.000191515
ENSMUSG00000041775	Mapk1ip1	-0.264983	0.0918643	0.00392036	0.070868	-0.298757	0.0918174	0.00113864	0.0530311	0.0776806	0.0913413	0.395079	0.610543
ENSMUSG00000021725	Parp8	-0.239462	0.0832033	0.00400155	0.0718013	-0.288918	0.0831167	0.000508853	0.0364632	-0.0539767	0.0820344	0.510553	0.70701
ENSMUSG00000022185	Acin1	-0.256429	0.0893166	0.00409165	0.0730058	-0.300774	0.0893056	0.000757383	0.0433485	-0.059757	0.0891909	0.502864	0.700792
ENSMUSG00000025558	Dock9	-0.27777	0.0967556	0.00409374	0.0730058	-0.327993	0.0967472	0.000698404	0.0418826	-0.29892	0.0966974	0.00199288	0.0199439
ENSMUSG00000029998	Pcyox1	0.200361	0.0698235	0.00411079	0.0730528	0.228577	0.0697287	0.0010451	0.0509506	0.00196345	0.0698145	0.977563	0.988585
ENSMUSG00000036845	Lin37	-0.25867	0.0901536	0.00411489	0.0730528	-0.26294	0.0898986	0.00344622	0.087302	0.139663	0.0883025	0.11373	0.29013
ENSMUSG00000035944	Ttc38	0.313783	0.109656	0.00421613	0.0743359	0.32324	0.109233	0.00308456	0.082432	0.199035	0.109189	0.0683277	0.208041
ENSMUSG00000037503	Fam168b	0.212794	0.0743957	0.0042324	0.0744247	0.225315	0.0743736	0.0024496	0.0766139	-0.0983881	0.0744235	0.186167	0.39493
ENSMUSG00000034327	Kctd9	0.338683	0.11908	0.00445272	0.0765952	0.346075	0.118895	0.00360559	0.08901	0.168128	0.118995	0.157686	0.356694
ENSMUSG00000010205	Raver1	-0.362535	0.127714	0.00453058	0.076852	-0.399756	0.127685	0.00174335	0.0659988	-0.0774381	0.127393	0.543275	0.731723
ENSMUSG00000030138	Bms1	-0.193693	0.0687072	0.00481571	0.0800056	-0.236489	0.0686445	0.000570787	0.0371917	-0.076237	0.0681407	0.263218	0.485277
ENSMUSG00000038079	Tmem237	0.240431	0.0853783	0.00486165	0.0801824	0.255253	0.0851003	0.00270473	0.0784668	-0.0486235	0.0856399	0.570193	0.751085
ENSMUSG00000022212	Cpne6	-0.338675	0.120279	0.00486651	0.0801824	-0.57832	0.120321	1.53599e-06	0.00122454	0.165432	0.120144	0.16853	0.371309
ENSMUSG00000104399	NA	-0.310582	0.110609	0.00498627	0.0810825	-0.326024	0.110345	0.00313088	0.0829094	-0.184108	0.109245	0.0919364	0.252759
ENSMUSG00000052726	Kcnt2	0.26555	0.0946459	0.00502051	0.0814575	0.285364	0.0945082	0.00253226	0.0772967	-0.211372	0.0950834	0.0262146	0.111265
ENSMUSG00000021552	Gkap1	-0.259611	0.0927943	0.00514669	0.0823132	-0.27105	0.0925069	0.00338901	0.0865416	-0.127383	0.0913827	0.163334	0.364266
ENSMUSG00000037833	Sh2d4b	-0.433232	0.154973	0.0051814	0.0826258	-0.453558	0.154803	0.00339066	0.0865416	-0.453782	0.154408	0.00329442	0.0276129
ENSMUSG00000033065	Pfkm	0.183106	0.0655866	0.00524116	0.0832889	0.185974	0.0655666	0.00456237	0.0993938	0.16626	0.0655398	0.0111877	0.0633099
ENSMUSG00000026424	Gpr37l1	0.214429	0.0769892	0.00534968	0.0845388	0.273797	0.07693	0.000372204	0.0338556	0.163177	0.0769211	0.0338917	0.131884
ENSMUSG00000066232	Ipo7	0.194963	0.0701257	0.00543279	0.0851065	0.376792	0.0698394	6.84772e-08	0.000154658	-0.351216	0.0705843	6.49684e-07	8.16952e-05
ENSMUSG00000034621	Gpatch8	-0.257567	0.0926663	0.00544401	0.0851065	-0.299369	0.0926536	0.00123333	0.0557179	0.0853703	0.0924926	0.356009	0.575858
ENSMUSG00000062070	Pgk1	0.332624	0.119738	0.00547056	0.0853052	0.422795	0.119719	0.000413115	0.0347542	0.153711	0.119734	0.199224	0.411431
ENSMUSG00000030031	Kbtbd8	0.328456	0.118367	0.00552213	0.0854209	0.434944	0.117621	0.000217451	0.0267984	0.0392293	0.118723	0.741077	0.863353
ENSMUSG00000016206	H2-M3	0.448555	0.16185	0.00558131	0.0858709	0.491359	0.161656	0.0023695	0.0760991	0.24713	0.161839	0.126758	0.311451
ENSMUSG00000059447	Hadhb	0.277868	0.100292	0.00559545	0.0859069	0.360721	0.100158	0.000316359	0.0315201	0.00308259	0.100353	0.975495	0.987358
ENSMUSG00000043067	Dpy19l1	0.252386	0.0914133	0.00576356	0.0879319	0.316154	0.0913498	0.000538335	0.0371917	0.0260332	0.0914222	0.775829	0.885206
ENSMUSG00000008318	Relt	0.25628	0.0930357	0.00587569	0.0882611	0.278765	0.0927271	0.00264451	0.0779749	0.200353	0.092564	0.0304272	0.122542
ENSMUSG00000037674	Rfx7	-0.227303	0.082704	0.00598873	0.0893884	-0.250623	0.0826383	0.00242322	0.0766139	-0.285668	0.0825223	0.000536761	0.00819243
ENSMUSG00000041096	Tspyl2	-0.282477	0.102915	0.00605555	0.0898189	-0.304567	0.102894	0.00307618	0.082432	0.126499	0.102711	0.218101	0.432435
ENSMUSG00000018846	Pank3	0.229011	0.0836079	0.00616075	0.0907605	0.250839	0.0835078	0.0026665	0.0780832	-0.299381	0.0839869	0.000364393	0.00632616
ENSMUSG00000061331	NA	-0.385032	0.14089	0.00627892	0.0917591	-0.486136	0.140938	0.000562049	0.0371917	-0.27309	0.140353	0.0516866	0.17478
ENSMUSG00000033793	Atp6v1h	0.355061	0.13038	0.00646374	0.0937246	0.456219	0.130343	0.000465019	0.0364301	0.221843	0.130364	0.0888082	0.247722
ENSMUSG00000083889	NA	-0.398312	0.146269	0.00646657	0.0937246	-0.435314	0.146047	0.00287656	0.0802181	-0.11828	0.143649	0.410284	0.623839
ENSMUSG00000032097	Ddx6	0.193241	0.071161	0.00661667	0.0950337	0.250973	0.0710858	0.000414674	0.0347542	-0.158972	0.0712505	0.02567	0.110277
ENSMUSG00000036492	Rnf39	-0.347562	0.128678	0.00691255	0.0970288	-0.45175	0.128789	0.000452017	0.0356401	-0.0286333	0.126925	0.821519	0.90988
ENSMUSG00000009741	Ubp1	-0.178849	0.0662267	0.00692225	0.0970713	-0.260494	0.0662311	8.38569e-05	0.0153363	0.0680581	0.0659356	0.301983	0.526529
ENSMUSG00000029206	Nsun7	-0.350254	0.130154	0.00712223	0.0980805	-0.406128	0.130098	0.00179813	0.0669507	0.0925285	0.128631	0.471934	0.675988
ENSMUSG00000051343	Rab11fip5	0.244726	0.0909613	0.00713587	0.0980805	0.271443	0.0908884	0.00282142	0.0794414	0.114683	0.0909055	0.207108	0.419938
ENSMUSG00000037259	Dzank1	0.199914	0.0744426	0.00724247	0.0986566	0.287131	0.0743897	0.000113468	0.0185281	-0.219891	0.0745208	0.00317025	0.0270373
ENSMUSG00000036151	Tm6sf2	-0.408387	0.152138	0.00726757	0.0986566	-0.476395	0.152121	0.00173811	0.0659988	0.110162	0.150847	0.465212	0.670797
