# Supplementary material for: Lack of IL-1R8 in neurons causes hyperactivation of IL-1 receptor pathway and induces MECP2-dependent synaptic defects
Source: eLife. 2017 Mar 28;6:e21735. doi: 10.7554/eLife.21735 (PMC5370184; doi:10.7554/eLife.21735)
Supplement: Supplementary file 4. — (A) Webgestalt GO-Biological process enrichment analysis for genes differentially expressed after treatment with IL-1β (see Supplementary file 1). (B) Webgestalt GO-Biological process enrichment analysis for genes differentially expressed in IL-1R8 KO mice (see Supplementary file 2). (C) Full Webgestalt GO enrichment analysis (BP, MF and CC) for genes differentially expressed both in IL-1R8 KO mice and in IL-1β treated mice (see Supplementary file 3). DOI: http://dx.doi.org/10.7554/eLife.21735.017 [file elife-21735-supp4.xlsx]

## Sheet: Table 4a IL1b
Table 4a - Webgestalt GO-Biological process enrichment analysis for genes differentially expressed after treatment with IL-1β (see Table 1)
GENESET	biological process	GO term	Category	Observed	Expected	Enrichment	rawP	adjP
DOWN	RNA processing	GO:0006396	519	36	13.46	2.68	1e-07	3.7e-06
DOWN	macromolecular complex assembly	GO:0065003	870	49	22.56	2.17	3.31e-07	1.08e-05
DOWN	macromolecular complex subunit organization	GO:0043933	951	52	24.66	2.11	3.54e-07	1.11e-05
DOWN	RNA splicing	GO:0008380	243	22	6.3	3.49	4.18e-07	1.28e-05
DOWN	cellular macromolecular complex subunit organization	GO:0034621	492	33	12.76	2.59	7.33e-07	2.01e-05
DOWN	cellular macromolecular complex assembly	GO:0034622	424	30	10.99	2.73	7.82e-07	2.09e-05
DOWN	mRNA processing	GO:0006397	308	24	7.99	3.01	1.9e-06	4.43e-05
DOWN	cellular component assembly at cellular level	GO:0071844	927	49	24.04	2.04	2.05e-06	4.69e-05
DOWN	mRNA metabolic process	GO:0016071	359	26	9.31	2.79	2.78e-06	6.14e-05
DOWN	protein complex subunit organization	GO:0071822	770	42	19.97	2.1	5.25e-06	0.0001
DOWN	ribonucleoprotein complex biogenesis	GO:0022613	191	17	4.95	3.43	1.07e-05	0.0002
DOWN	cellular component biogenesis at cellular level	GO:0071843	206	18	5.34	3.37	7.66e-06	0.0002
DOWN	hippocampus development	GO:0021766	45	8	1.17	6.86	1.8e-05	0.0003
DOWN	cell morphogenesis	GO:0000902	746	40	19.34	2.07	1.31e-05	0.0003
DOWN	protein complex assembly	GO:0006461	731	39	18.95	2.06	1.89e-05	0.0003
DOWN	protein complex biogenesis	GO:0070271	732	39	18.98	2.05	1.94e-05	0.0003
DOWN	cellular component morphogenesis	GO:0032989	807	42	20.93	2.01	1.62e-05	0.0003
DOWN	protein ubiquitination	GO:0016567	347	23	9	2.56	4.21e-05	0.0007
DOWN	protein modification by small protein conjugation or removal	GO:0070647	447	27	11.59	2.33	4.74e-05	0.0008
DOWN	protein modification by small protein conjugation	GO:0032446	377	24	9.78	2.46	5.48e-05	0.0009
Parameters: Organism: mmusculus, Id Type: ensembl_gene_stable_id, Ref Set: entrezgene_protein-coding, Significance Level: 0.001, Statistics Test: Hypergeometric, MTC: BH, Minimum: 3 entities, Enrichment > 2.
The groups of genes upregulated (UP) and downregulated (DOWN) by the treatment were analyzed separately (column A). The geneset corresponding to upregulated genes did not show any significant enrichment
For each GO term - Category: number of genes associated to this term; Observed: number of genes in the geneset belonging to this category; Expected: expected number of genes belonging to this category; Enrichment: ratio of enrichment over expected value; rawP: p value from hypergeometric test; adjP: p value adjusted by the multiple test adjustment.

## Sheet: Table 4b IL-1R8 KO
Table 4b - Webgestalt GO-Biological process enrichment analysis for genes differentially expressed in IL-1R8 KO mice (see Table 2)
GENESET	biological process	GO term	Category	Observed	Expected	Enrichment	rawP	adjP
DOWN	negative regulation of transcription from RNA polymerase II promoter	GO:0000122	C=495	20	E=5.74	3.48	1.49e-06	0.0002
UP	synaptic transmission	GO:0007268	C=447	20	E=6.22	3.21	5.2e-06	0.0005
DOWN	negative regulation of gene expression	GO:0010629	C=866	25	E=10.04	2.49	2.79e-05	0.001
UP	protein transport	GO:0015031	C=1033	35	E=14.38	2.43	1.17e-06	0.0001
UP	macromolecular complex assembly	GO:0065003	C=870	29	E=12.11	2.39	1.39e-05	0.0009
DOWN	cellular component movement	GO:0006928	C=1016	28	E=11.78	2.38	2.09e-05	0.0008
UP	macromolecular complex subunit organization	GO:0043933	C=951	31	E=13.24	2.34	1.07e-05	0.0008
UP	establishment of protein localization	GO:0045184	C=1080	35	E=15.04	2.33	3.18e-06	0.0003
DOWN	negative regulation of metabolic process	GO:0009892	C=1329	33	E=15.41	2.14	3.05e-05	0.001
UP	organic substance catabolic process	GO:1901575	C=1515	45	E=21.09	2.13	1.19e-06	0.0001
UP	catabolic process	GO:0009056	C=1645	48	E=22.90	2.1	8.27e-07	0.0001
UP	organic substance transport	GO:0071702	C=1684	49	E=23.45	2.09	6.76e-07	0.0001
UP	protein localization	GO:0008104	C=1380	40	E=19.21	2.08	8.94e-06	0.0007
DOWN	regulation of cell communication	GO:0010646	C=1817	43	E=21.07	2.04	5.5e-06	0.0004
DOWN	regulation of molecular function	GO:0065009	C=1661	39	E=19.26	2.02	1.92e-05	0.0008
DOWN	regulation of signaling	GO:0023051	C=1812	42	E=21.01	2	1.19e-05	0.0006
Parameters: Organism: mmusculus, Id Type: ensembl_gene_stable_id, Ref Set: entrezgene_protein-coding, Significance Level: 0.001, Statistics Test: Hypergeometric, MTC: BH, Minimum: 3 entities, Enrichment > 2.
The groups of genes upregulated (UP) and downregulated (DOWN) by the genetic manipulation were analyzed separately (column A)
For each GO term - Category: number of genes associated to this term; Observed: number of genes in the geneset belonging to this category; Expected: expected number of genes belonging to this category; Enrichment: ratio of enrichment over expected value; rawP: p value from hypergeometric test; adjP: p value adjusted by the multiple test adjustment.

## Sheet: Table 4c overlap
Table 4c - Full Webgestalt GO enrichment analysis (BP, MF and CC) for genes differentially expressed both in IL-1R8 KO mice and in IL-1β tretaed mice (see Table 3)
GENESET	biological process (BP)	GO term	Category	Observed	Expected	Enrichment	rawP	adjP
UP	fatty acid oxidation	GO:0019395	67	3	0.21	14.21	0.0012	0.0377
UP	fatty acid beta-oxidation	GO:0006635	47	3	0.15	20.26	0.0004	0.0377
UP	ion transport	GO:0006811	1108	11	3.49	3.15	0.0006	0.0377
UP	monocarboxylic acid catabolic process	GO:0072329	71	3	0.22	13.41	0.0015	0.0377
UP	cation transport	GO:0006812	781	10	2.46	4.06	0.0002	0.0377
UP	organic acid catabolic process	GO:0016054	148	4	0.47	8.58	0.0012	0.0377
UP	fatty acid catabolic process	GO:0009062	61	3	0.19	15.61	0.0009	0.0377
UP	carboxylic acid catabolic process	GO:0046395	148	4	0.47	8.58	0.0012	0.0377
UP	endocytosis	GO:0006897	344	6	1.08	5.54	0.0007	0.0377
UP	lipid oxidation	GO:0034440	70	3	0.22	13.61	0.0014	0.0377
UP	vesicle organization	GO:0016050	80	3	0.25	11.9	0.0021	0.0479
GENESET	molecular function (MF)	GO term	Category	Observed	Expected	Enrichment	rawP	adjP
UP	transporter activity	GO:0005215	1064	13	3.43	3.79	3.03e-05	0.0011
UP	substrate-specific transporter activity	GO:0022892	886	12	2.85	4.21	2.35e-05	0.0011
UP	inorganic cation transmembrane transporter activity	GO:0022890	415	7	1.34	5.24	0.0004	0.0073
UP	transmembrane transporter activity	GO:0022857	853	10	2.75	3.64	0.0004	0.0073
UP	ion transmembrane transporter activity	GO:0015075	726	9	2.34	3.85	0.0005	0.0073
UP	substrate-specific transmembrane transporter activity	GO:0022891	775	9	2.5	3.61	0.0008	0.0097
UP	carbon-oxygen lyase activity	GO:0016835	60	3	0.19	15.53	0.001	0.0104
UP	cation transmembrane transporter activity	GO:0008324	509	7	1.64	4.27	0.0012	0.0109
UP	cofactor binding	GO:0048037	254	5	0.82	6.11	0.0014	0.0114
UP	protein transporter activity	GO:0008565	74	3	0.24	12.59	0.0018	0.0131
UP	active transmembrane transporter activity	GO:0022804	280	5	0.9	5.55	0.0021	0.0139
UP	metal ion transmembrane transporter activity	GO:0046873	339	5	1.09	4.58	0.0047	0.0286
UP	transferase activity	GO:0016740	1688	12	5.43	2.21	0.0072	0.035
UP	vitamin binding	GO:0019842	122	3	0.39	7.64	0.0072	0.035
GENESET	cellular component (CC)	GO term	Category	Observed	Expected	Enrichment	rawP	adjP
DOWN	neuron spine	GO:0044309	165	4	0.66	6.04	0.0044	0.0363
DOWN	dendritic spine	GO:0043197	165	4	0.66	6.04	0.0044	0.0363
UP	endoplasmic reticulum membrane	GO:0005789	256	4	0.81	4.95	0.0088	0.0409
UP	nuclear outer membrane-endoplasmic reticulum membrane network	GO:0042175	273	4	0.86	4.64	0.0109	0.0455
UP	endoplasmic reticulum part	GO:0044432	301	4	0.95	4.21	0.0152	0.0473
DOWN	microtubule	GO:0005874	301	5	1.21	4.14	0.0073	0.0438
DOWN	cilium	GO:0005929	245	4	0.98	4.06	0.0171	0.0491
DOWN	microtubule organizing center	GO:0005815	380	6	1.53	3.93	0.0043	0.0363
DOWN	dendrite	GO:0030425	403	6	1.62	3.71	0.0057	0.0418
UP	endomembrane system	GO:0012505	788	9	2.49	3.62	0.0008	0.0104
DOWN	centrosome	GO:0005813	352	5	1.41	3.54	0.0138	0.0453
DOWN	microtubule cytoskeleton	GO:0015630	744	9	2.99	3.01	0.003	0.0363
UP	organelle membrane	GO:0031090	1209	11	3.82	2.88	0.0014	0.0149
DOWN	cell projection part	GO:0044463	611	7	2.45	2.85	0.0115	0.0453
DOWN	neuron projection	GO:0043005	790	8	3.17	2.52	0.0141	0.0453
UP	mitochondrion	GO:0005739	1576	12	4.98	2.41	0.0036	0.0213
UP	plasma membrane part	GO:0044459	1429	10	4.51	2.22	0.0139	0.0473
DOWN	cytoskeletal part	GO:0044430	1138	10	4.57	2.19	0.0158	0.0474
DOWN	cell projection	GO:0042995	1394	12	5.6	2.14	0.0097	0.0453
DOWN	cytoskeleton	GO:0005856	1678	14	6.74	2.08	0.0069	0.0438
UP	macromolecular complex	GO:0032991	3542	23	11.19	2.06	0.0004	0.0065
Parameters: Organism: mmusculus, Id Type: ensembl_gene_stable_id, Ref Set: entrezgene_protein-coding, Significance Level: 0.05, Statistics Test: Hypergeometric, MTC: BH, Minimum: 3 entities, Enrichment > 2.
The groups of genes upregulated (UP) and downregulated (DOWN) by both manipulations were analyzed separately (column A)
For each GO term - Category: number of genes associated to this term; Observed: number of genes in the geneset belonging to this category; Expected: expected number of genes belonging to this category; Enrichment: ratio of enrichment over expected value; rawP: p value from hypergeometric test; adjP: p value adjusted by the multiple test adjustment.
