# Supplementary material for: Lack of IL-1R8 in neurons causes hyperactivation of IL-1 receptor pathway and induces MECP2-dependent synaptic defects
Source: eLife. 2017 Mar 28;6:e21735. doi: 10.7554/eLife.21735 (PMC5370184; doi:10.7554/eLife.21735)
Supplement: Supplementary file 5. — DOI: http://dx.doi.org/10.7554/eLife.21735.018 [file elife-21735-supp5.xlsx]

## Sheet: Figure 1B
WT	IL-1R8 KO
0.0453267	0.231535
0.0565612	0.172184
0.0466412	0.143483
0.0307811	0.122317
0.0388242	0.264497
0.036036	0.0644401
0.08124	0.113198
0	0.12772
0.07533	0.159954
0.041403	0.139632
0	0.0979396
0	0.180178
0	0.20796
0	0.177847
0.033447	0.16481
0.021405	0.0714719
0.042961	0.333378
0.061866	0.46122
0.021883	0.10774
0.032316	0.347803
0.086289	0.217562
0.048235	0.327333
0.023692	0.121844
0.028415	0.202755
0.050927	0.181523
0.0453267	0.270658
0.0565612	0.255541
0.0466412	0.201513
0.0307811	0.474081
0.0388242	0.05801
0.073279	0.146878
0.053916	0.321649
	0.414401
	0.441425
	0.279805
	0.227299
	0.269438
	0.193735
	0.235505
	0.51282
	0.258324
	0.356267
	0.278646
	0.128397

## Sheet: Figure 1C
WT	IL-1R8 KO
0.131421	0.0980943
0.121585	0.0787304
0.132876	0
0.146147	0
0.127112	0
0.042676	0.0880896
0.128338	0.1419
0.061597	0.0730515
0.051357	0.150979
0.047962	0.0816985
0.152863	0.11101
0.148752	0.0729509
0.218752	0.0711354
0.195034	0.144506
0.426453	0.0686712
0.17124	0.0818322
0.26636	0.130807
0.203275	0.0349618
0.076589	0
0.129264	0
0.330773	0
0.302564	0
0.184797	0.105869
0.213111	0.0538039
0.218257	0.0617991
0.131421	0.124295
0.121585	0.082304
0.132876	0.0500073
0.146147	0.0624108
0.127112	0.090013
0.042676	0.086848
0.128338	0.019337
	0
	0.07865
	0
	0.151094
	0.084604
	0.063195
	0.095133
	0.062948
	0
	0
	0
	0.024651

## Sheet: Figure 1D
WT	IL-1R8 KO
0.680606	0.656532
0.892649	0.682784
0.663529	0.688356
0.947394	0.639041
0.93146	0.592087
0.855765	0.783006
0.773761	0.69218
0.862543	0.787201
0.86648	0.529046
0.858498	0.751062
0.855845	0.657106
0.661713	0.704759
0.795154	0.780896
0.711581	0.735711
0.73951	0.745366
0.671245	0.767851
0.660532	0.755039
0.816714	0.797181
0.771955	0.689338
1.02791	0.727121
0.844092	0.666311
0.752217	0.695834
0.581596	0.606463
0.922741	0.740869
0.575059	0.784653
0.967336	0.668631
0.866639	0.660147
0.843264	0.710991
1.09862	0.679562
0.696406	0.562625
0.627619	0.529302
0.689553	0.880328
0.667148	0.818114
0.731922	0.850181
0.865345	0.786897
0.736172	0.632771
0.771579	0.792147
0.716835	0.650806
0.586639	0.63235
0.574695	0.769459
0.591489	0.804657
0.73629	0.673578
0.63665	0.83677
0.426625	0.704361
0.741686	0.662429
0.696821	0.21561
0.58566	0.575878
0.72124	0.638538
0.717912	0.702765
0.573612	0.73978
0.674494	0.520674
0.669565	0.606257
1.11184	0.493631
0.782965	0.42858
0.769752	0.55072
0.762503	0.610713
0.569952	0.874838
0.831903	0.644227
0.513509	0.679362
0.769364	0.570193
0.746503	0.554662
0.946834	0.38105
0.611495	0.788088
0.727858	0.897521
0.383343	0.572955
0.670909	0.734044
0.441768	0.624397
0.675448	0.810443
0.809791	0.512993
0.812902	0.803729
0.984006	0.777014
0.91603	0.727077
1.06371	0.901484
0.702284	0.57023
0.577838	0.71398
0.724775	0.738961
0.907101	0.658344
0.804893	0.648688
0.716503	0.741205
0.726885	0.82037
0.535641	0.878025
0.57408	0.872078
0.841842	0.822553
0.398117	0.655948
0.679343	0.948478
0.675396	0.787831
0.72473	0.902628
0.769507	0.827389
0.608224	0.827292
0.261897	0.74435
0.747544	0.621739
0.531246	0.751677
0.756413	0.630335
0.996715	0.750479
1.04231	0.661089
1.074	0.643286
1.2348	0.661959
1.075	0.765145
1.11786	0.674061
1.19468	0.69257
0.95938	0.589783
1.36152	0.555086
1.90513	0.550387
1.55892	0.631995
1.6116	0.785378
1.40695	0.522042
1.32723	0.612988
1.41218	0.750204
1.18873	0.665616
1.34844	0.620563
1.18564	0.55266
1.08394	0.591428
1.40161	0.666525
1.23901	0.615675
1.12523	0.670694
1.51223	0.564628
1.29768	0.617511
1.15197	0.649761
1.10897	0.632606
1.16823	0.568707
1.16954	0.699217
1.54167	0.663117
1.154	0.735214
1.62925	0.619267
1.08753	0.487516
1.36445	0.618914
1.16498	1.03026
1.29148	1.44212
1.35651	1.08093
1.30854	1.13172
1.6503	1.2278
1.08651	1.74375
1.16291	1.33547
1.38973	1.1517
1.23781	1.44893
1.41984	1.09058
1.16351	1.25589
1.60987	0.520173
1.16447	0.953351
0.75829	0.798284
0.944902	1.18534
0.685532	1.08184
1.18859	0.860087
1.27383	1.27707
0.794898	1.02528
0.874415	1.25219
0.942012	1.08534
0.939657	1.10245
0.995823	1.04646
1.14061	1.1322
1.23701	1.25971
1.19933	0.73866
1.06031	0.852397
1.033	1.31214
1.05686	1.12484
1.19556	0.861725
1.19998	1.1807
1.1071	2.12473
1.30967	1.1606
1.21621	1.01584
1.09214	1.00248
1.08451	1.03497
1.20878	0.735743
1.30759	0.976903
1.10527	0.878334
1.08699	1.09077
1.30431	1.0751
1.18894	0.858801
0.958301	0.881041
1.32517	0.345311
0.897558	0.76872
1.09517	1.11542
1.50834	1.05483
0.966072	1.82255
0.802884	0.90199
1.19507	0.753744
0.751303	0.79316
0.816553	1.10119
0.801475	0.792526
1.25242	0.896167
1.04238	1.29717
1.0208	1.03446
0.982517	0.714407
1.27595	1.00246
1.21995	1.31216
1.36227	1.27422
1.04063	0.669359
1.1806	1.04297
0.932146	1.31313
1.08311	1.2854
0.823993	0.930951
0.682902	1.05692
0.973748	1.36752
1.0595	1.91061
1.1976	1.51367
1.31257	1.12698
1.36435	0.962911
1.00042	0.750695
1.36661	1.24091
0.966921	1.31803
1.13666	1.4519
1.24866	0.952351
1.32922	0.867488
1.4	0.95359
0.986873	0.768483
0.975409	0.884044
1.0369	0.74234
1.13504	1.3942
1.03391	0.864314
1.0205	1.11841
0.893708	0.606302
0.939153	0.893989
0.947968	0.673652
1.17935	0.790908
1.0686	0.916377
0.869382	0.821728
1.04691	0.983763
1.18943	1.33726
1.03385	1.26811
1.29769	0.924304
1.25402	1.00038
1.36142	0.757801
0.758377	0.981804
1.77535	0.897637
0.83946	0.989146
0.833168	0.894293
1.08612	0.762406
0.869425	0.795321
0.967833	0.798663
0.963593	0.906383
1.06672	1.13401
1.47471	0.753394
0.992382	1.30269
1.34338	0.96078
0.759594	0.614981
0.858019	0.645422
1.56989	1.11944
1.33514	1.11535
1.00769	0.893177
2.1168	0.891038
1.02944	0.885704
0.911898	0.775146
1.953	0.957378
1.10365	0.848486
0.851325	0.977838
1.23513	0.848018
1.30533	0.869517
1.30379	0.992883
0.940505	0.867455
1.19724	0.712598
0.994133	0.890919
1.24958	1.31848
1.0923	0.928175
1.24732	0.845046
1.70759	1.17257
1.30648	1.17424
1.27542	0.89931
1.18541	0.687303
1.10902	1.18842
1.39505	1.32151
1.11255	0.71367
1.00295	0.871469
1.5967	0.760197
1.12967	1.28212
1.23795	0.893671
1.06743	1.26653
1.20159	1.21048
1.37367	0.800275
1.2353	0.619368
1.21107	0.842944
0.99873	0.656631
1.05447	0.631268
0.866761	0.764584
0.678311	0.697813
0.854163	0.774297
1.53071	0.586967
0.870195	0.883854
0.884876	0.193969
0.824756	0.7852
1.26359	0.733392
1.46066	1.05386
0.648444	0.814481
0.898091	0.914024
0.969074	0.958458
0.848075	0.921715
1.00681	0.692215
1.13447	0.973745
1.24588	0.647868
1.16947	0.845888
0.753742	0.821877
0.922312	1.50787
1.01146	1.37721
0.976453	1.74565
1.06704	0.930945
0.875339	0.749291
1.2999	0.981267
0.963147	0.859443
1.11079	0.791313
0.51684	1.14257
1.08065	0.791775
0.957952	0.745292
0.78647	0.867852
0.733493	0.927343
1.3011	0.882987
0.968265	1.01866
1.12215	0.627105
0.464098	0.793404
0.764939	1.07867
0.990717	1.03073
1.03879	0.7229
0.802337	0.837756
1.60955	0.671535
1.03771	0.743212
0.893457	0.97416
2.05047	0.799512
0.749535	1.09958
0.427604	0.651838
0.637578	0.912823
0.705009	0.736288
0.884684	0.643868
1.24335	0.557024
0.660445	0.711868
0.889355	0.896662
0.960272	0.661335
0.812776	1.3523
1.29216	0.593915
0.763382	0.851909
0.873124	1.04591
0.855542	0.747523
0.839286	0.688863
0.611142
0.643808
0.863652
0.534291
0.645887
0.924442
0.80031
0.569946
0.939612
0.64708
1.19297
1.01632
0.897141
0.958639
0.985288
0.900413
1.21981
1.25039

## Sheet: Figure 1E
WT	IL-1R8 KO
0.415792	0.42
0.525767	0.32
0.52223	0.24
0.392104	0.17
0.253427	0.18
0.394027	0.23
0.533095	0.17
0.551485	0.16
0.609873	0.25
0.623586	0.11
0.364094	0.19
0.178798	0.25
0.15733	0.11
0.178798	0.06
0.090521	0.3
0.076279	0.21
0.15733	0.14
0.040257	0.06275
0.10494	0.018346
0.092183	0.013937
0.124683	0.171008
0.240505	0.111828
0.054133	0.039598
0.069623	0
0.056465	0.060788
0.2886	0.027626
0.362518	0.220585
0.329435	0.102714
0.372427	0.025801
0.194977
0.281289
0.034308

## Sheet: Figure 1F
WT	IL-1R8 KO
0.925257	0.000136706
1.13706	0.000295707
0.648325	0.000181883
0.906482	0.000330323
0.975714	0.618989
0.000207699	0.00040601
0.000277518	0.000421851
0.000558557	0.633657
0.000335604	0.000370807
2.21135	0.000472309
0.000340884	1.07722
1.10655	0.000347338
0.000556797	0.000114997
0.000464095	0.000217673
0.77271	0.000183056
0.000328563	0.000489324
0.000232341	1.74901
0.000179536	0.000433586
0.000547409	0.000167215
1.07663	0.000232928
0.000570291	0.000119691
1.29196	0.895921
0.000369633	0.659473
0.906482	0.716384
0.831968	0.000441213
1.25851	1.92033
0.000504579	1.41927
0.000238795	0.000349685
0.00018775	0.000268131
0.596694	0.000502819
0.000284559	0.000263437
0.604321	0.000295707
0.000343818	0.00018423
0.745134	0.909415
0.787964	0.000264024
0.782684	0.00014492
0.000301574	0.862478
0.000583786	0.00029688
1.73024	0.00047759
0.000505165	1.31366
2.1867	0.000541542
2.00717	1.00094
1.52664	0.778577
0.000583786	0.000249942
2.4343	0.000186577
0.00022178	1.23856
1.12474	1.48264
1.37586	0.000358486
1.26203	3.00459
0.764495	0.000254636
1.34124	0.000509273
0.000317415	3.15479
0.000214153	0.00037374
0.000302161	0.715211
0.000400729	1.13765
0.933471	0.000167802
0.000376674	1.08308
0.000250529	1.68154
0.624856	0.000478176
0.000256983	0.649498
0.000425372	0.000266957
0.000553863	0.000267544
1.51726	0.000319175
0.653019	0.000152547
0.00040777	0.638351
0.954593	0.000458228
0.626616	1.06314
0.891227	0.812606
1.84523	1.79947
0.000451187	0.00018071
0.751001	0.000386648
0.769189	0.000403076
0.000419504	2.01949
1.47971	1.35474
0.943445	0.000146093
1.46973	0.00025581
0.000345578	0.70289
2.4431	0.000152547
0.928777	0.000288079
0.973954	0.00044708
0.000272825	8.62478e-05
0.680008	0.000253463
4.10293	0.000425372
1.60644	2.64845
0.989209	0.982168
2.30463	1.31132
0.000193617	0.000207699
0.863064	0.000478176
0.000225887	0.000333843
0.000415984	0.645391
1.55481	0.725185
1.05316	0.000400143
0.00032915	0.000562664
0.000367873	0.000435346
4.41272	0.00018951
0.000239382	0.935818
1.2368	0.000251703
0.000347925	0.000455294
2.06056	1.4445
0.00029864	0.000541542
0.000543302	1.2063
0.804979	0.865411
0.000502232	0.000239968
0.000493431	1.28844
0.88888	1.04788
1.20806	0.843116
0.000506339	0.000434172
0.000419504	1.53897
2.85498	0.000339124
2.80863	0.000379607
1.60174	1.94967
0.786204	0.000360246
0.70641	0.000386648
3.28974	0.000318002
1.44978	0.000418918
4.20326	1.49731
1.24091	0.000242902
0.000474069	0.900028
1.80475	0.881253
0.000455881	0.000219433
0.844289	0.000467615
0.938164	0.000309201
0.911175	1.67508
1.58532	0.000215913
2.86378	0.816127
0.000384301	0.000424198
0.000455294	0.000360832
0.000176603	2.37973
0.610775	3.20173
1.62463	0.000275758
0.902375	0.00018599
0.000423611	1.65103
0.000354379	0.000410704
1.54835	0.000276932
0.000428892	1.88572
1.16112	0.701716
0.719318	0.0005169
0.000249942	0.000128492
0.000459988	1.30486
1.82059	0.000503992
1.81766	1.49555
0.000258157	0.872452
0.000478176	1.82528
0.000220607	0.000286319
1.17931	1.33303
2.15091	1.43746
0.00018247	1.65748
0.62955	0.000493431
0.0003755	0.0003004
1.01326	0.000380781
0.000415397	0.000172496
0.000342644	0.000576159
0.000330323	0.000290426
0.811433	0.000380781
0.00044004	0.870692
1.39346	0.000179536
1.01855	1.06607
0.862478	0.976301
0.000314482	0.650672
0.768603	0.986862
0.00037374	0.000456468
0.761562	1.0778
0.77271	0.000440626
0.645391	0.000434172
1.28492	1.60644
1.11653	1.77307
0.000231167	0.000354379
1.35532	0.00036494
0.00044532	0.599627
3.13719	0.000286319
0.00037022	0.000573225
0.637177	0.000532155
0.000573225	1.62169
0.638938	0.632484
0.000243489	0.739267
0.693502	0.802632
3.30147	0.691742
0.000157828	1.57241
1.00798	0.000387235
0.0004418	0.000201245
0.000437106	2.09165
0.000288079	1.31836
0.000424198	1.55187
0.836662	1.22683
0.77799	0.638938
0.000260503	1.03497
0.66534	0.000256396
0.964567	1.40402
0.942858	0.758628
0.885946	0.000247596
1.34887	0.000390755
0.804392	0.000437693
0.62779	1.00798
1.39698	0.0004418
0.601974	0.000302161
1.19339	2.95003
2.1914	0.000200071
0.000423611	0.840769
1.61817	0.77447
0.62603	0.000281039
1.75546	0.725772
1.22331	0.000326216
1.48499	1.34535
0.000141399	0.000175429
0.682941	1.0074
0.902961	3.60891
1.03673	0.000312721
0.000153721	3.17298
0.782097	0.000453534
0.000292186	0.00033795
0.591413	2.3152
0.000234101	0.000307441
0.000387822	0.000245835
0.628963	0.000324456
0.00026461	0.000249356
0.000545649	0.000149027
1.50083	0.000362006
0.000293946	1.18928
0.000356139	0.000526287
0.000370807	0.711691
0.000390168	1.0514
0.000207112	1.40871
1.01033	2.97525
0.000261677	0.00037374
1.36706	1.73786
0.000270478	0.00021826
0.000265197	0.59552
1.68036	0.948725
0.831968	0.0005169
1.53897	0.78327
0.646565	2.3017
1.03673	1.2104
3.06385	0.66534
1.55129	0.000474656
0.000432999	1.58884
1.09541	0.000218846
0.763322	1.41869
0.000545649	0.841356
2.02125	0.631897
0.000303921	0.000236448
0.000325629	0.00010737
0.000303921	0.592587
0.000408357	1.02383
0.000384888	0.000327976
0.870692	1.10949
0.000283386	0.624856
0.694089	0.000546823
0.985689	1.90332
0.000424785	0.000323282
0.809673	1.38466
0.982755	1.43394
0.617816	3.67814
1.40461	1.03849
0.92643	0.000414811
2.07875	0.000547409
0.000548583	0.856024
0.767429	1.73845
0.902375	0.000236448
2.68718	0.000288666
3.42409	0.000296293
0.615469	0.000302161
1.34945	1.29958
1.8511	0.000412464
0.636591	1.24854
1.27846	1.32599
0.000565011	0.983342
0.652432	1.45213
0.000555037	0.000503992
0.000449427	0.000322696
2.64258	0.000283386
0.0003004	1.40343
0.609602	0.000433586
0.621336	0.969261
0.000288666	3.98735
0.914696	0.000533328
1.2679	0.000262264
2.13273	0.688809
0.786791	0.836662
1.66276	0.000306268
0.861891	1.47032
1.06255	0.651259
1.06842	1.14352
0.000348511	0.000403663
0.000197138	0.000480523
0.653019	0.772123
0.000261677	0.000188337
0.742787	1.03908
0.839596	0.000352032
1.22272	0.000276932
0.586719	1.13002
0.000358486	1.81062
0.000361419	2.10867
0.000266371	0.000127318
1.5196	0.000391929
0.000458228	2.209
0.000256983	2.31461
0.647738	0.73692
1.3606	1.25969
1.13061	0.000563837
0.000497538	0.000494605
0.000285732	0.000421265
2.19844	0.596694
0.00022178	0.863651
0.883013	0.000475243
4.01727	0.000455294
2.48006	0.650085
0.000240555	2.73353
0.914109	0.00026109
0.000438279	0.000341471
1.61054	0.000488737
0.767429	0.000238795
0.000197724	0.600214
7.73062	0.000204765
2.16852	0.658886
0.000211219	1.03673
0.000245249	1.60761
0.00051338	0.658886
3.41295	0.666513
0.842529	0.000362006
0.000197724	0.000300987
0.976301	2.40379
1.30545	0.000388408
0.000184817	0.770949
0.000400729	0.000316242
0.605494	0.00036494
0.000190684	1.83174
0.674141	1.13648
1.27611	1.33655
0.973368	1.05903
1.0115	1.61583
1.63225	3.02923
0.000272238	0.000502819
4.12464	0.000178949
0.000486977	4.38984
1.88337	1.76955
0.000560904	1.48029
1.09599	1.22624
1.67215	0.000465269
0.000288079	0.946379
0.790898	0.000560904
1.20219	0.000400729
1.12591	0.621923
1.29782	0.000303334
1.26849	1.6786
0.768016	0.698783
3.14364	0.000275758
0.000503405	0.000216499
1.47853	1.6921
1.59998	1.01855
0.000289839	0.000403076
0.603734	1.15525
0.000502819	0.000487564
2.90602	1.31601
1.17637	0.000181883
0.000339711	0.000474656
0.709344	1.02559
1.49613	0.000394275
0.778577	0.000350858
0.754521	0.000575572
4.56233	0.000563251
0.000250529	0.641871
0.777403	0.000417744
1.04495	0.000555623
0.000401316	1.99602
0.000195378	1.47736
0.62955	2.46305
1.54483	0.619576
0.000170149	2.11454
0.00036494	0.758628
0.000581439	0.000506339
1.13824	0.000206525
1.25734	0.000215326
0.000252289	1.02265
0.780337	1.73082
0.000369633	0.000176016
0.000306268	0.643631
1.13765	0.000233514
2.07992	1.1664
0.000407183	1.7408
0.687049	0.00029688
0.691742	0.000412464
0.000234688	0.000256983
1.08602	0.000494605
0.00055093	0.944618
0.000563837	0.000239382
0.682355	1.80768
1.35591	1.661
1.44802	0.932297
0.652432	0.000170149
0.000224127	0.78327
2.54636	0.000208285
0.601974	0.66182
1.34417	0.000177189
0.000488151	1.2679
0.619576	0.793245
0.609602	0.000345578
1.85169	0.877732
0.000256983	0.00018071
0.000271064	0.729879
0.000245835	0.000154307
0.000208872	0.000379021
0.620749	0.754521
1.10949	0.709931
0.693502	0.000492844
0.775056	0.000451187
0.00040953	0.000489324
0.000522767	0.000267544
0.633657	0.000580852
1.3829	0.763322
0.000511619	0.99449
0.765669	0.000319175
0.000204765	0.000510446
0.881839	2.98464
0.000221193	0.000361419
2.4519	0.0005169
0.000210632	0.000174842
0.997423	1.22155
1.48381	0.620162
2.19374	0.000198311
0.000272238	0.658299
0.000557383	0.000313308
1.46973	1.32657
0.739267	2.76169
0.700543	0.000136119
0.000456468	0.000350272
0.000415397	3.26451
0.000288079	0.000351445
0.000582612	0.661233
0.000393689	0.907068
3.59424	0.000383715
0.00048639	0.000389582
1.31014	2.41435
0.000542716	0.000352032
0.00040953	0.895921
0.643631	0.000411877
1.30252	0.766256
0.000215913	0.000247596
1.11535	0.77975
0.000400143	0.000295707
0.000362006	1.09834
0.000574985	0.988036
0.000342644	0.000239968
0.000566184	0.000445907
0.618989	1.65279
0.000268131	0.000302747
2.32869	0.689982
0.695263	2.98816
2.26415	0.000339124
0.716971	0.000357899
0.000360832	0.000335017
0.00022354	0.000503992
0.000584959	2.20959
3.4282	2.56514
0.00036846	0.000245249
0.902961	0.000526874
0.742787	0.0004418
1.26203	0.000578505
1.2016	1.32305
0.648325	0.000214739
1.82235	0.0001502
0.000284559	1.17051
0.711104	0.000428892
1.12591	0.00025581
3.30088	0.658886
0.000260503	1.10714
1.43453	2.23657
1.17931	0.630723
1.92737	0.63483
0.000193617	0.000349685
1.1353	1.8822
1.58121	1.58062
0.00026109	0.000377847
1.5994	0.00018423
0.000425958	0.000482283
1.49848	1.25323
0.000521007	0.820821
0.647152	3.02161
1.81414	0.000503405
0.000577919	1.6569
0.000300987	2.324
0.729879	0.000206525
2.53052	0.000499298
0.000529808	1.73376
1.20923	0.741613
0.657126	0.875385
1.22096	0.934644
0.622509	0.000372567
1.20336	0.000156654
2.12862	0.831968
0.725772	0.000530981
0.000291013	0.857197
1.33537	0.000301574
0.934057	2.20783
0.890053	0.000353205
0.878906	1.0737
0.660646	0.000559144
0.000533915	0.000291013
0.000501645	1.26262
0.000272825	0.000265197
1.11183	0.000585546
0.772123	0.000345578
0.000475829	0.000203592
1.76544	0.000475243
0.00040601	0.000274585
1.20043	5.58381
0.000199485	2.17908
0.000410117	0.000315068
0.000566184	2.79983
1.06783	0.8836
0.691156	0.000316829
0.000181296	0.812606
3.68166	0.000239382
3.46164	1.40402
3.46282	3.65585
0.000265784	0.000533915
1.05316	0.000303921
0.628963	1.63049
0.000208285	0.975714
0.000251703	0.000354965
1.51139	1.67332
1.82059	0.000539195
0.00037198	0.000274585
0.890053	0.00021826
4.51187	0.00037374
0.000401316	2.14622
0.000212979	0.000203592
0.868345	2.88255
0.000578505	0.00025405
0.000458815	0.00018775
0.000433586	0.000349098
1.00212	0.000250529
0.000352618	1.85755
0.000552103	0.000565011
1.01737	1.2943
0.693502	0.732226
0.000583786	0.00048463
1.07722	3.45636
0.000185403	1.02735
0.000202418	0.000198311
0.00048287	1.09658
0.000477003	0.000219433
0.000271064	1.04553
1.89217	1.19339
1.07135	0.000274585
1.37175	2.88607
0.000445907	0.000538022
0.000339711	1.73258
0.000206525	1.67567
0.000268718	1.502
1.49907	0.692916
0.99977	0.000188337
0.000571465	1.05492
0.975128	1.21099
2.61501	0.000507512
0.000417158	2.53345
2.01186	0.000447667
0.000379607	0.000539195
0.000437693	2.10984
0.680595	2.20548
2.44251	0.000451774
0.000428305	0.000220607
1.02031	0.00055093
0.000121451	0.845463
0.000457641	1.3653
0.000405423	0.00048639
0.000183056	0.848983
1.69562	0.000562077
1.03967	0.000356139
0.000168975	0.000184817
0.816127	0.000339124
0.671794	0.000193031
0.756281	2.13683
0.000330323	1.68388
1.02969	2.5358
1.62052	0.000350272
0.000472896	0.692916
0.617229	0.609602
0.000572051	1.73786
0.000300987	1.42866
0.00044356	0.000316829
1.3741	0.000389582
0.638938	0.000503992
0.00014492	0.602561
2.36037	2.3991
0.00018071	0.000306854
0.000531568	0.611362
0.00025581	0.000239968
0.814953	0.000191271
2.16206	0.000514553
0.976301	0.00026109
1.87574	0.000168388
0.722252	0.000432412
1.75312	0.89416
1.16699	0.000359072
0.724012	0.000446494
2.44017	0.000497538
0.000413637	1.09541
0.688809	0.000268131
2.88666	0.766256
0.67062	0.000327389
1.05257	0.000300987
0.000335604	0.792658
1.84289	0.000393689
0.000198311	1.12474
1.01855	0.000354965
0.000537435	0.000377261
0.000523354	0.000235275
1.24913	1.58297
0.000428305	1.72496
0.841942	0.000549756
0.000292186	0.000174842
0.000234688	0.768603
0.000268718	0.000384888
0.636591	0.945792
1.025	0.742787
0.000393689	0.000420678
0.000313308	0.000401903
0.000204765	1.20864
0.592	0.000396622
0.597867	1.08191
0.000433586	0.000418918
0.88888	0.000423611
0.000378434	2.77518
1.56243	1.81824
0.78151	0.000245835
4.55529	0.000291013
0.000423611	0.000228234
0.000270478	0.000210632
0.914696	0.70289
0.000346751	1.25265
3.33609	1.38407
0.000492258	0.806739
0.000209459	0.687049
3.07793	0.610775
0.000576159	1.01502
1.11301	0.77623
1.15232	0.000205352
1.25675	0.000512206
0.000330323	1.71791
0.000132012	0.000540955
0.000436519	1.09247
1.20219	2.28527
1.04377	1.1576
0.000177189	0.000580852
0.799112	2.3105
1.92327	0.000281039
0.000138466	0.787378
0.000545649	1.82118
0.00048111	0.621336
0.000162521	0.801459
0.000316242	2.21135
0.694089	0.985102
1.50904	0.000379607
0.000577332	0.00011089
4.15984	1.08836
1.75429	0.000400143
0.589653	2.28762
0.658299	2.91072
2.3457	0.000318589
0.589066	1.19397
1.69034	1.71322
0.000468789	1.24913
0.918216	3.11079
0.000524527	1.32657
2.46422	2.27823
0.000506926	1.26849
1.24209	0.000241728
1.71263	0.000434172
0.000319762	0.59024
0.644805	0.730466
0.677661	1.18928
0.924083	3.02161
1.62697	0.000320936
0.704063	0.00022354
0.000452361	1.63695
1.24854	0.857784
0.000509859	0.000303921
1.23094	2.45659
0.000553863	0.000464682
1.76016	1.97959
1.42279	0.000583786
0.000406597	0.000143746
0.000466442	0.000272238
0.000533328	1.25851
0.000373154	1.56771
2.0412	3.55259
1.86518	0.587893
0.855437	0.000431826
0.705824	0.697609
1.0162	0.799699
0.000446494	1.88806
1.41341	1.34124
1.26673	0.000567944
0.000434759	0.000507512
0.000173669	0.647152
0.000442386	0.948139
0.000507512	0.000564424
0.000240555	0.000534501
1.58532	1.0027
0.000292773	0.000248182
1.4668	1.20806
3.53498	1.30076
1.03908	0.858957
0.899441	2.55927
0.000255223	0.000440626
1.56009	0.000475829
0.000397796	0.00022354
1.04847	0.000242315
3.31731	0.000478176
1.95671	0.000343818
1.39815	0.000411877
0.000333257	1.57534
1.78304	0.824341
0.000562077	0.745134
0.813193	0.88536
0.000234101	0.757455
0.000233514	1.44744
1.34124	1.38818
0.000249356	0.000513966
1.14234	0.74572
0.000532155	0.000521007
0.000213566	0.000247009
2.72355	2.65373
0.746894	1.44098
1.63108	0.000461748
0.000276932	0.000461748
1.77365	0.000360832
1.75194	0.000147267
0.000335604	0.747481
0.000416571	0.000218846
0.000233514	0.000193031
0.000240555	0.000485804
0.00029336	0.000532741
0.00018599	0.00033619
2.39851	0.000407183
0.000323282	0.625443
0.000201245	1.32481
0.983342	0.000525701
1.33361	0.000248769
0.00036846	0.000488737
0.000388408	0.000272238
0.77623	0.59728
0.000377261	2.19257
0.601387	2.37739
1.84817	0.000475829
0.000212979	0.000262264
0.000217086	0.000198898
0.00055093	0.617229
4.86918	1.96434
0.000493431	2.61618
0.000291013	1.2855
0.857784	1.51784
1.93969	0.000495778
0.000155481	1.68388
1.39639	2.18905
0.000192444	1.18107
0.792658	0.769189
1.48733	3.67697
0.000565598	0.712277
0.000576745	0.679421
0.000356139	0.000376087
0.000448254	0.802046
0.000400729	0.000218846
1.14938	0.889467
1.18107	1.24913
1.50024	0.00021826
2.72062	0.645978
0.000510446	1.17989
0.000533915	2.30991
0.000239382	0.000462922
2.50412	2.2841
0.953419	2.0189
0.000433586	0.000472309
0.000546823	0.599627
0.000432999	2.48945
0.0003667	0.833142
0.8924	1.28609
0.00022706	0.820234
0.637177	0.000347338
0.954006	0.726945
0.000167215	0.995076
1.62404	0.942271
2.41846	0.000373154
0.000423025	0.000354379
0.000505165	2.42315
0.000414811	1.00622
0.000361419	0.000458815
1.64223	0.000357899
0.000459401	0.000362006
1.28844	0.671794
0.000345578	0.000501058
0.000272238	0.00052218
0.00040425	0.000303921
3.61302	0.778577
0.783857	1.79947
0.762149	0.000322109
0.00022354	0.000469376
0.947552	0.000573812
0.000241142	0.000333843
0.725772	0.678834
0.000503992	1.387
1.11653	1.29782
0.000496365	0.000547996
1.343	1.70442
0.610188	1.99367
0.000429479	0.000549756
0.000499885	0.000390168
1.29548	0.000394862
1.30252	0.000511033
0.660646	0.000300987
1.42632	0.000491671
1.03732	0.721078
2.70888	0.000177189
1.87574	2.17556
0.000340884	1.08895
0.000304507	2.01245
0.000552103	0.868932
0.876559	0.000502819
0.000167215	0.833142
0.644218	4.01551
0.929364	1.57241
1.12709	0.684702
0.741027	0.743374
3.73506	0.867171
0.975128	0.587306
0.000393102	0.000308614
2.04706	0.000343818
0.000191857	2.32106
0.00051338	0.000407183
0.000429479	0.605494
0.000254636	1.47912
1.12239	0.000553276
0.000370807	0.729292
0.000519833	1.42808
0.000414224	1.58825
1.53544	0.000531568
0.000391342	0.00044356
0.000346164	1.44333
1.87985	0.907655
0.000219433	1.22331
0.607841	0.726359
1.41986	2.77049
1.77717	0.000332083
1.09951	0.000524527
0.000508686	1.61289
1.31308	0.788551
0.000529221	0.000533915
1.45037	0.000450601
0.000211219	1.25089
0.820821	1.18869
0.000244075	0.653019
1.75253	0.000205939
2.34453	0.000393689
0.000234101	0.867758
0.637764	0.000312721
0.613122	0.613709
2.09752	0.950486
0.694089	0.699956
0.000153134	0.800285
1.65866	0.000510446
1.64986	0.000532741
0.795592	0.678834
0.000337364	0.000364353
0.000333257	0.000295707
0.000436519	0.000546823
0.604321	0.000502819
1.13413	0.000501645
0.000281039	0.000291013
0.000359659	1.00153
0.728706	0.765082
1.67215	0.679421
0.980408	1.26673
2.91424	0.62779
0.000506339	0.000209459
1.18459	1.45096
0.831381	0.691742
2.7746	0.741027
1.97783	0.000295707
4.55998	1.6786
0.000176603	0.000312721
2.37739	0.000582026
0.905308	1.58121
0.00026285	2.29994
1.91095	0.000171322
1.07839	0.897094
1.01092	0.000187164
0.000269304	0.00033443
1.60057	0.664753
0.000488151	0.000461748
0.873625	0.000247596
1.1928	0.000421265
2.65197	1.8822
0.000235275	0.814953
0.000572638	0.000498125
0.821407	1.31425
0.802046	0.000377847
0.000452361	1.26555
0.000509273	1.43101
0.000285732	0.000290426
0.607255	0.000389582
0.000346751	0.708757
0.000374914	0.000286319
0.000381368	2.25946
2.13859	0.659473
0.000262264	0.000457054
0.00037198	0.659473
1.26731	0.58848
1.44685	1.24795
0.000425372	0.63307
0.000496951	2.52407
1.9573	0.000543302
0.000145506	0.000163108
0.00022706	0.000452947
0.00029336	0.000381368
0.000453534	2.11571
1.42221	1.1617
3.13895	1.63929
0.863064	0.89064
4.60281	0.956353
0.917043	0.000205352
0.633657	0.000539195
0.000347925	0.000327389
0.000482283	1.4093
0.000465269	0.000440626
0.000146093	0.739853
2.60386	0.617229
1.79008	0.951659
1.19808	0.000553276
0.00018247	1.1576
0.000237035	1.24561
0.000565598	1.16816
0.842529	0.000228821
3.31849	2.18377
0.000502819	0.000229407
2.63085	1.82763
0.000310375	1.39111
0.000193617	1.33361
0.769776	0.000279865
3.76087	1.30076
3.7861	1.63929
0.609602	0.000241728
0.000232928	0.00033795
1.73082	0.797938
0.000225887	0.000425372
1.4404	2.86143
1.59294	0.739853
1.58766	0.000327976
0.000213566	1.85638
0.000449427	0.722838
0.000163108	0.647738
1.70266	1.36882
5.7563	1.64751
0.000465855	0.000303921
0.000246422	0.739267
1.39639	0.761562
1.02441	0.77975
2.3903	0.000222367
0.611948	0.000447667
0.000401903	1.46563
2.12099	1.74197
0.99977	1.7232
0.000579092	0.000374327
0.000336777	1.11535
1.04084	0.000559144
0.77447	0.00033795
1.22918	0.918803
2.19374	1.49203
0.000549756	0.697023
1.22331	0.00044004
0.959873	2.68542
0.000462335	2.08109
0.000181883	0.824341
1.92151	1.22624
0.000233514	0.797352
1.03967	0.824928
2.02712	0.000478763
2.16734	0.658886
0.000489911	1.69973
1.1265	2.30287
0.000582612	1.49496
0.618989	0.705824
2.24948	0.62955
0.704063	0.787964
0.617816	0.00022354
2.64317	0.000431826
2.0324	1.43394
2.29114	0.000415984
1.09071	1.26379
0.000469376	0.000481697
0.69937	1.2503
0.000576745	0.000451187
1.54249	0.000214153
0.000339124	0.000190097
0.000490497	0.000292773
0.000585546	0.000542716
0.897681	0.000303921
0.000212979	0.707584
0.000218846	1.24854
1.21275	1.01913
1.21803	0.000235861
3.18061	1.07898
0.943445	2.04354
1.18928	1.08191
0.000117931	1.32599
2.29935	0.0003755
0.000284559	1.66922
1.42925	0.977475
1.12415	0.000395449
0.634244	0.598454
1.59353	0.66886
7.16502	3.11137
0.000149027	0.840769
0.000459401	0.000229994
1.11066	0.000374914
0.000271064	1.02735
1.16288	1.21627
3.02278	0.709931
0.000211806	0.000362593
1.66276	0.719318
0.668273	1.16933
2.27236	0.000408943
1.48968	0.000171909
0.000335604	0.000585546
0.000413637	1.48323
0.00018071	1.30956
1.61407	0.000435346
0.000354379	0.000214739
0.594347	0.843703
1.01326	0.000468789
2.02536	0.73692
2.483	0.000238795
0.645391	0.000432412
0.000428305	0.000392515
0.96046	0.000555623
1.33185	1.03204
3.54965	0.000585546
0.000407183	0.000281625
0.000347338	0.000130838
0.644218	0.000196551
0.000278692	2.42256
0.0003004	0.817887
0.921736	0.886533
0.897094	0.715211
0.000119691	0.000400143
0.000424198	0.705237
0.000536262	0.000237621
2.22719	0.000229994
0.000346164	0.000452947
0.000302161	0.000471722
0.726359	0.000511619
0.676488	0.000495191
1.31719	1.12767
0.769189	0.000566771
1.12533	0.809086
0.777403	5.08627
2.41728	2.74643
0.000432999	0.913522
1.58825	0.00040953
1.91153	1.32599
0.000362006	0.000363179
0.000512206	0.000320349
0.877732	0.747481
0.000252876	0.636004
0.000413051	0.000312135
1.48909	0.000531568
1.83995	0.684702
0.000465855	0.865411
0.000194204	0.685875
0.000430652	0.000325629
1.47208	0.000275758
1.26203	0.925257
1.06196	1.14997
0.715211	1.0074
0.660646	0.000227647
0.000453534	0.000346164
0.000328563	1.16288
0.00025405	1.44274
0.000497538	1.04025
0.000471136	0.000305094
0.000289839	1.37644
1.48909	0.000197724
0.791485	0.85661
2.41728	1.23504
1.13061	2.68835
0.00022178	1.05727
0.000382541	0.000536848
0.000207699	0.647152
1.48851	0.661233
0.000229407	1.11418
1.99426	0.000208872
0.000434172	0.000455294
0.000292773	0.000519247
0.806153	4.02255
2.11043	0.746894
2.04706	1.4316
0.000439453	0.000550343
1.83643	0.000580852
3.61889	1.32423
1.41693	0.000570878
2.094	0.00055445
2.00247	0.000335604
0.000408943	0.000286906
0.780924	2.02712
0.000377261	1.01855
0.000317415	0.000425372
0.000339711	1.07956
0.66534	0.000193031
0.000579679	1.04729
0.919976	0.000270478
1.08191	2.00541
0.000430652	0.000292186
0.921736	3.29384
0.000468789	0.000265784
1.79712	0.621923
0.7422	0.769189
0.671794	2.74878
0.841356	0.000258743
0.000478763	0.000218846
1.10714	0.000353792
0.992729	0.000357312
0.668273	0.000342644
0.000258157	0.000270478
0.646565	0.000246422
1.32071	0.000133185
1.82822	0.000168975
0.828448	0.000335604
1.17168	0.875385
1.20982	0.000252876
1.43688	1.12826
0.000404836	0.000436519
0.867758	0.000455881
0.000312135	1.60468
0.820234	0.000317415
0.000274585	0.000209459
1.18048	0.898268
1.47736	0.70113
0.000383715	0.609015
0.0005169	0.000215913
1.74138	0.000426545
0.000319762	0.000546236
1.41165	0.763909
0.000419504	0.000579092
1.44568	0.741027
0.000291013	0.000456468
1.39698	1.21744
1.95554	0.000222953
1.03321	0.000212392
0.000337364	0.000469376
0.677661	0.000445907
2.81919	0.00018247
0.000215326	0.000197724
0.843116	0.000299814
0.000354965	1.42632
0.000440626	0.00025581
0.000478176	0.000335017
1.64575	0.875972
3.93161	0.000249942
1.32716	1.08836
0.000315655	0.000379021
1.5331	1.8288
0.000459988	0.000239382
0.645391	0.625443
1.11418	1.73141
0.698196	0.000509859
1.29078	0.806153
0.000366113	0.00040425
1.16581	0.665927
0.000359072	0.000350272
1.13765	1.20219
1.30897	0.897681
1.34593	1.08426
0.000171322	0.945205
0.905895	1.22272
0.000571465	0.000538608
0.000311548	0.000536848
0.000200071	1.09482
0.000580852	0.000151374
0.000363179	1.37468
2.20489	0.00029688
2.45073	0.866585
0.000432412	0.000485804
1.08778	0.995076
2.72297	0.000499885
0.000452361	0.620749
1.04025	2.0189
0.000525701	0.733399
0.000237035	0.000282799
1.5771	0.783857
2.14915	0.000361419
1.77541	0.936404
0.000364353	0.000315068
0.000539782	0.743374
0.703477	0.000171909
1.91388	0.871278
2.76932	0.000333843
1.68095	0.000318589
0.731052	0.898854
0.000279278	0.973368
1.1752	0.709344
1.3741	0.000224127
1.72026	0.919976
0.884186	1.43336
1.8998	0.000295707
4.37693	0.000237621
1.24971	1.19515
0.000235861	0.905895
0.000376674	0.649498
0.636591	1.5196
0.951072	0.831968
1.53603	1.56243
2.33221	1.02735
1.3694	0.733986
1.33655	1.16288
1.82176	2.38619
0.000428892	0.000444147
1.56713	1.58121
0.867171	0.000415984
1.20982	0.85309
1.95788	0.000279278
0.951072	0.000276932
1.96962	0.000362006
2.30991	1.78715
1.75488	0.610775
3.06092	1.37879
0.000258743	0.744547
0.0002916	0.000401316
1.1664	0.000387822
0.000313308	0.000414224
2.29701	0.000231167
0.000475829	0.77271
0.923496	0.790898
0.677074	0.000537435
1.23739	1.01385
0.929364	1.97959
0.00037022	0.727532
1.81942	0.000437106
1.53016	0.662993
1.51608	0.000467029
0.647738	0.990382
2.7875	0.000418331
0.977475	1.16112
2.87375	0.000391929
1.43629	0.000502232
5.11971	1.43922
0.733986	0.000348511
0.722252	0.845463
1.56185	0.000208285
1.39405	1.49437
0.636591	0.000504579
2.98288	0.000326216
4.59929	0.586719
3.01926	1.32892
0.765669	0.000222953
0.000496365	1.98605
0.70465	0.605494
0.000163108	0.909415
0.808499	0.877732
0.695849	0.892987
3.0128	0.000175429
2.88901	0.795005
1.61054	0.00025757
0.745134	0.662993
0.000173082	0.0002253
0.755108	0.000481697
2.59858	2.29935
0.796765	0.000543889
1.5243	0.000287493
1.12181	0.000326803
0.973954	1.13648
0.000302747	0.000483457
1.03439	1.21979
2.28997	0.000414224
1.20512	0.607255
0.000285146	0.708757
2.41904	0.000322696
1.19104	1.30252
0.000382541	4.60105
1.98311	0.868345
2.0588	0.00051866
0.000222953	0.883013
2.65901	0.85661
0.000353205	0.840769
1.26907	1.87692
0.000427132	1.25147
1.01209	0.635417
3.75442	1.37351
4.47491	0.000178363
0.000465855	0.751588
1.38876	0.000457054
2.52113	2.01773
0.00037022	0.000525701
0.000437106	3.21346
0.679421	0.000549756
0.000442386	1.2239
0.697023	0.000172496
2.99696	1.78715
2.72531	0.769189
1.48381	1.31836
0.688809	1.34887
0.713451	0.000536262
0.961046	0.000161348
1.43981	0.000210632
0.956939	0.722252
2.24244	1.11007
0.969847	0.000355552
1.77717	1.63753
3.91518	0.868932
2.12099	0.000337364
0.918803	1.81296
1.85814	0.625443
1.44274	2.36976
3.15127	0.753935
1.09247	0.657713
0.697023	0.653019
0.000538022	0.000456468
2.57922	0.000200071
0.000530981	0.000173082
0.000491084	1.77659
0.000452947	1.30017
1.31425	0.775056
2.10808	2.48124
0.000301574	0.756868
1.3565	0.661233
2.30346	0.803219
0.00032915	0.00029336
0.00047759	1.88865
2.54578	1.21568
0.756281	0.000444733
0.000459401	0.677074
1.07018	0.000239382
0.000398383	0.000173082
2.06056	0.719318
2.95941	1.10831
0.000236448	0.818474
0.649498	0.000559144
0.000359072	0.0002916
0.000154894	0.853677
0.000378434	1.78949
1.46093	0.000506339
0.590827	0.000292186
0.000560317	0.62779
0.763322	0.000380781
0.00055093	1.70383
0.655366	1.15114
3.11079	0.000415984
0.949312	0.717558
0.000384888	0.000451187
3.51504	0.000414811
1.34535	0.000472309
1.74138	1.0602
0.000563837	0.000434759
0.788551	1.31777
0.587306	1.39522
0.715211	2.52876
2.54226	0.000363766
0.000428305	1.04788
0.000364353	0.945792
0.000228234	0.000489911
0.908828	0.000479937
0.940511	0.906482
1.77541	0.996836
0.000414811	1.05199
1.01502	1.63753
0.000393689	1.60057
1.25147	0.00040777
0.000347338	0.000248769
0.99801	1.68506
1.184	1.22976
0.639524	1.8247
1.55011	0.000232928
1.55891	0.790311
1.94615	1.55481
0.00022178	2.04178
0.0004418	2.22719
0.000342644	0.770363
1.45565	0.000262264
0.000233514	0.000423025
0.000280452	0.00051338
0.000192444	0.000417744
0.989796	0.00022354
0.000553276	0.640698
1.57769	0.000170735
2.08051	1.38876
1.38407	0.000535088
0.698783	1.0602
1.14997	0.931124
0.731052	1.30897
0.000238795	1.48968
0.805566	4.81697
0.000289839	0.000466442
0.956939	1.31014
0.731052	2.40379
0.788551	0.599041
0.678248	0.000349098
0.000295707	0.000322109
0.601974	1.81883
0.897681	0.00018951
3.6095	2.04648
1.20747	0.000199485
1.81355	0.000579679
2.39499	0.000471136
0.692329	0.000416571
2.92186	0.874799
0.8836	0.000143746
6.60705	0.00026285
1.85462	0.753935
1.30369	1.28433
2.00775	0.000372567
1.68212	1.39522
0.000451774	2.91834
0.000511033	0.000176016
0.000237621	0.00040425
1.06196	0.000561491
1.66804	0.9587
1.11183	0.000258157
3.2381	0.865411
0.870105	0.676488
2.06056	1.11829
1.39522	0.936404
0.618402	0.000547409
2.56983	1.09482
1.95378	1.72848
2.62146	1.6698
0.000286319	0.000393102
0.000322109	2.14857
1.37468	0.000175429
2.73177	0.000170735
0.000406597	1.4844
1.86694	1.31366
0.760388	1.38114
0.835489	0.764495
0.923496	0.000467029
1.3166	0.000427132
7.53993	0.000530394
2.29055	1.06138
0.908242	0.000418918
0.000542129	0.000489324
0.000528048	0.000286906
0.000352618	0.000394275
0.000398383	0.000204178
0.728119	0.66182
0.000245835	0.000428892
0.649498	0.859544
0.000285732	1.61289
1.0737	0.000211806
1.34241	1.33596
8.16596	0.780924
2.48241	0.000351445
0.00018247	0.000580852
1.67391	0.00048287
0.000380194	0.000195964
4.04074	0.950486
4.96071	0.000316829
0.674727	0.000545649
0.000413051	0.969261
0.000384301	1.85579
13.6166	1.52958
1.41634	0.000485804
0.843116	2.48886
0.995663	0.000340884
0.92995	0.000150787
3.04273	0.000474069
3.8876	1.41282
0.74572	0.828448
0.762735	0.00025933
2.49121	0.000509859
3.15068	0.000500472
7.09579	0.000514553
0.000331497	0.000287493
2.29701	0.92291
3.59014	1.4269
0.000335604	1.54131
0.000413637	2.8362
3.69399	0.00021826
1.44685	0.000362006
4.06949	0.000232341
1.07663	0.000237035
1.94204	0.000550343
2.94709	0.000444733
1.54718	0.000538022
0.984515	0.000484044
0.000418331	0.000513966
0.000455294	1.2104
0.000578505	1.61583
0.636004	1.0162
10.2758	1.502
0.000209459	0.682355
1.7936	1.14938
7.13451	1.0426
8.20938	0.000576159
0.757455	0.000251116
2.38267	0.000459401
0.986275	0.000332083
1.52782	0.934644
1.03497	0.000205352
2.25124	0.000421265
6.92446	0.000146093
1.03849	1.49379
1.40226	0.884186
1.67743	0.000198898
1.97372	2.02536
4.37869	0.000292773
2.79102	1.95612
2.29407	0.000412464
1.60585	0.000444147
0.00048639	0.000151374
1.50787	0.000501058
2.35392	0.000480523
0.827274	1.48733
1.26438	2.10632
1.21862	0.59024
5.7475	1.46797
2.50764	1.8775
0.607841	0.000397796
0.792658	1.13002
1.15056	1.26731
0.000560317	0.000432412
0.897681	0.840769
5.39841	0.671207
0.941098	2.27588
1.05492	1.03556
0.000303334	2.41728
1.35591	0.96574
0.643631	1.58062
0.000410117	0.000486977
0.81378	0.833728
0.00055445	0.000367873
0.000488151	1.65338
0.682355	0.59728
1.52195	0.000136706
1.43922	0.000353205
6.13239	0.586719
1.70618	1.42338
0.000186577	0.000349098
1.72261	0.872452
1.66687	0.000221193
4.65855	1.76309
1.40637	0.965154
1.57006	0.000303921
2.35333	0.000239968
0.880666	2.76462
0.000225887	1.69503
0.000328563	1.3782
1.43688	3.3795
0.00040249	0.672381
3.04742	0.848396
0.000230581	0.00048287
0.000577332	0.000342057
2.08931	0.592
0.81906	0.787964
1.22448	0.000356725
2.23364	2.7875
1.15818	1.13941
0.000366113	0.000192444
0.000365526	0.000207699
0.603734	0.000222953
1.26497	0.000434172
0.000251703	0.00040249
1.5419	0.000398969
1.0162	0.000417744
0.998597	1.8024
1.34476	0.000202418
2.20607	0.000217673
0.721665	0.783857
0.000365526	1.04201
0.00033443	0.000506926
0.854264	2.71827
0.586719	5.12793
0.910589	0.759215
0.000167215	2.46833
0.00025933	1.92737
5.89008	1.87222
1.20512	0.000331497
2.37797	0.000231754
1.33772	1.83702
2.86378	1.13002
0.722252	0.000389582
0.908828	0.000187164
0.000478763	1.50904
0.802632	1.28022
0.770363	1.58473
4.44792	0.000386648
0.918803	0.000321522
1.22448	1.05081
0.911175	0.991556
1.38642	1.85286
1.08602	0.587306
0.000341471	0.952832
2.49356	1.83409
0.731052	2.3328
1.31425	0.000582612
0.951072	0.939338
1.88161	1.15818
1.74784	1.1265
2.28058	0.785617
1.21744	0.631897
4.09354	0.000538608
3.06561	0.000219433
0.829621	0.00052042
1.26497	1.18693
0.000566184	0.000547996
1.41693	0.70465
2.20724	0.626616
0.000457054	0.92467
1.51198	1.47736
2.06173	0.000510446
1.2239	0.000577332
0.898854	0.847223
0.000424785	1.04319
2.23247	2.06877
1.2063	1.28785
1.28257	0.00018775
1.2415	0.000361419
0.000532155	0.000539195
0.000383128	0.000309788
1.57593	0.592587
3.48042	1.14528
1.04143	1.30134
2.97877	1.14352
0.615469	0.000545649
0.000252289	0.00048287
0.923496	0.00047759
1.44509	0.000333257
1.63401	0.000361419
1.32716	0.833142
2.24655	0.000175429
0.729879	0.00055445
0.000547409	0.000206525
1.2327	0.000540369
0.979235	1.0115
1.62639	0.000198898
2.88197	0.000398969
1.56126	0.000309201
1.52312	2.85908
1.10479	2.07933
1.07663	0.993316
0.000322109	0.000338537
0.728706	0.000265197
0.812606	0.000549756
0.78327	2.28469
1.96844	0.000228821
6.65281	2.96939
0.000201245	0.000574398
0.902961	0.000245835
0.616055	0.000225887
0.000526874	0.000398383
6.23976	0.671794
0.70817	4.27073
0.000191857	1.04671
0.878319	2.71006
0.000503992	1.48557
0.000248182	0.852503
0.630137	1.23974
1.25734	3.34195
1.08426	1.59998
1.41869	2.23775
2.19081	1.00094
0.000542129	0.000286319
1.53544	1.5284
2.86202	4.87095
1.98018	0.594347
1.13413	0.000305094
2.31696	0.000503405
0.000308614	1.21451
2.62381	1.0162
0.852503	0.000195378
1.61817	0.603148
2.65549	0.900028
2.08168	4.62746
1.87046	2.88314
0.000315655	0.000312135
2.07581	0.822581
0.000323282	5.04285
1.13413	1.59529
1.21862	1.35532
0.748067	0.000254636
0.000475243	3.21288
2.82447	2.7875
0.904135	1.60702
2.34042	2.51351
4.63039	0.000528634
0.000398969	1.85286
0.000377847	0.000475829
3.41119	2.04941
1.72789	1.81707
0.731639	0.000579679
1.3254	1.03908
0.665927	0.00029864
0.000322109	0.000352618
2.06291	0.00055445
0.905308	0.000306854
0.000545062	2.97291
1.5906	0.000313308
1.23211	0.000452361
0.000374327	3.52208
1.12239	0.000203005
1.12826	4.38631
0.680595	1.37703
0.000333257	0.000438866
1.06548	0.826101
1.0514	0.635417
0.000211806	0.951072
1.12943	0.000545062
0.000232928	0.00037198
1.88278	0.000237621
1.14528	0.000298053
0.000529221	1.35063
1.45096	2.58215
2.30581	0.968674
1.03204	0.000190684
0.00022178	1.65103
0.000292186	0.000294533
0.00055973	0.844289
0.000271651	1.80358
0.000303921	0.726359
1.22096	0.00018071
1.66687	2.84148
0.000444147	1.11066
2.47772	0.000492844
0.000336777	0.000326216
1.97959	1.35884
0.000288079	1.935
0.599041	0.739853
0.000412464	2.37504
0.713451	3.5696
1.80827	3.02923
1.58649	1.20336
1.07604	0.000226474
2.21252	2.3369
3.61243	2.32693
0.726359	0.982755
1.82294	0.592
1.09365	0.000569705
0.000285146	1.02559
1.74549	0.620749
0.000339124	1.62169
1.01913	0.000214739
0.000298053	1.30252
0.000247596	0.638938
4.35933	0.000195378
0.7422	1.891
0.00032915	0.000310375
0.00047759	5.03757
0.000333257	0.000289253
2.37621	0.85485
1.75136	1.52606
1.62521	1.45506
0.920563	2.81156
0.800285	0.000518073
1.07018	0.000234101
1.62756	1.24091
0.874799	1.49672
2.02946	1.61289
0.645391	1.64575
2.20607	0.000292186
1.41869	1.21803
0.590827	3.23048
0.000485804	1.12826
0.671794	0.000379021
0.000367286	0.733399
1.42514	0.000435933
0.771536	0.000525701
0.873625	2.11336
0.000316829	0.662993
1.95436	0.000183643
0.000403663	0.772123
1.78891	0.000239382
0.829621	0.70641
0.000268131	2.96821
1.05199	0.000430065
0.000356725	0.00037198
0.999183	0.000258743
1.57945	1.20864
1.77717	0.000539782
0.000312135	0.000476416
0.000489911	0.000309201
0.984515	0.000344404
1.9837	2.25242
2.88431	1.04495
0.000575572	0.616642
0.641284	0.782684
0.000397209	0.000549169
1.26321	0.637764
0.0005169	0.881839
0.000221193	1.34417
0.000480523	1.45213
2.48124	1.19632
0.84957	0.888293
0.765082	1.57358
1.04553	0.0003667
0.685288	1.04025
0.000485804	2.20254
0.000191857	1.37116
1.17461	0.000323282
0.00048111	0.000217086
0.732226	1.1488
1.09658	1.59001
0.768603	0.000495191
0.000179536	0.962807
1.77189	0.000280452
0.00041129	1.8734
0.619576	1.03028
0.932297	1.34711
0.000265784	1.03615
0.948139	0.000586133
2.18142	0.000428305
0.000479937	0.716384
1.23328	1.90566
0.000293946	0.000234101
0.000160761	0.805566
0.748654	1.15232
0.00048111	0.912935
2.58039	0.00025581
1.57417	0.0002916
1.64164	0.0004418
0.000579679	1.49731
0.000209459	2.01127
0.000434759	0.000470549
1.35356	0.00033443
0.685875	1.3694
0.918216	1.06842
0.000301574	0.653605
0.000385475	2.15443
0.621336	1.50259
1.58942	0.000191271
1.54483	0.000580266
1.25089	0.000173082
2.35979	0.641871
3.03979	0.680008
2.97584	0.00025581
1.19397	0.000305681
1.03145	2.68365
1.34652	0.00052394
1.2943	0.693502
1.76368	1.28844
8.84304	0.000188337
2.483	0.000245835
1.21099	2.24068
0.861891	0.000320349
1.92503	0.000450601
1.21275	0.000422438
1.7983	0.000236448
1.0778	1.56302
0.000188924	0.00029336
1.18165	0.000269891
1.81179	1.23152
1.32951	0.000385475
0.00047935	0.000574398
0.000472309	1.70266
0.000439453	1.66511
0.00044708	0.877732
0.000286906	0.784444
1.03673	0.00021826
0.697023	0.000373154
2.60151	0.000251703
1.23387	2.3152
0.852503	0.000343231
0.809673	1.09365
0.000229994	1.31601
1.19867	0.000306268
1.09717	1.86401
0.000407183	1.38935
1.92855	0.000360246
0.000495191	0.000383128
0.000475243	0.731639
1.50318	1.08132
1.38935	0.000579092
0.630137	1.60292
0.990382	0.000285146
1.16757	1.10245
1.59588	1.64164
0.000452947	0.000505752
1.06314	1.56067
1.32599	1.26849
0.604321	0.000414811
0.759802	0.000220607
0.843703	0.657126
3.21874	1.00094
1.25617	0.000572638
0.870692	0.000360832
2.18142	0.000374914
4.12933	1.03145
0.000410117	1.40637
0.741027	0.000285732
0.000268131	0.644218
0.000377261	0.700543
0.000393689	0.889467
0.694676	3.00752
0.938751	0.675314
0.00026285	1.60233
0.763909	1.73962
1.24678	2.05
0.723425	0.000373154
0.000524527	0.985689
1.4181	0.000535088
0.000378434	0.898854
1.92268	0.000181296
1.19808	3.47103
2.53932	1.97255
0.000431826	0.000519833
0.59024	0.000298053
2.13331	0.000367873
1.86987	2.15561
1.33361	0.000564424
1.27729	4.39512
3.8436	0.00029688
0.651845	3.08321
0.000384301	2.66253
0.000542129	0.000394862
0.000366113	0.000400729
1.17637	1.07839
0.000326803	0.00047759
0.910002	0.000245835
1.70501	0.000230581
0.728706	0.850157
0.000524527	0.000586133
0.864238	0.000281039
0.915282	1.27905
0.000285146	0.000264024
0.000475829	0.000238795
1.45448	0.66358
0.000499298	2.412
2.23012	0.826101
0.878319	1.30252
2.2354	2.30815
0.000469376	0.000174256
0.000405423	2.04882
0.000310961	0.636004
2.72766	0.00047759
2.95824	0.000203005
1.72261	0.000329736
1.41458	1.18224
0.589066	1.90097
2.23599	0.972781
0.000390168	0.000202418
2.92304	0.000151374
0.0003755	0.0003004
0.816714	1.26262
0.000525114	0.0005169
2.26591	0.59376
0.000485804	0.685288
3.54672	0.000584959
0.751001	1.19808
0.652432	0.000222953
6.51083	0.835489
1.16816	1.82998
1.1089	1.35121
0.847223	0.000154307
0.000426545	0.868932
0.813193	0.000322696
0.000367873	2.06467
6.28611	0.000351445
0.000343231	1.94908
1.91095	0.000238208
0.000525701	0.000468202
0.000469962	2.21721
1.41223	1.83467
0.000331497	0.000485217
1.79595	0.000183643
0.592	1.36764
1.21099	0.653605
1.65983	0.000220607
0.000388995	0.000507512
0.000313308	0.956353
3.10257	0.689395
0.920563	1.17461
1.03497	0.690569
0.000359659	1.27142
0.000252876	0.637177
0.609602	0.616055
2.09048	1.45154
5.54098	1.33361
2.39499	0.000302161
3.8436	0.74396
1.00388	1.21803
0.000370807	1.62521
0.00018775	0.00055445
0.596107	2.05704
3.83304	2.40614
0.84957	0.944032
1.58532	1.64692
0.00033619	1.15936
1.64047	1.27553
1.29254	0.000509859
8.34139	0.768016
0.000268131	1.4357
0.000533915	0.646565
0.000316242	0.698783
1.58004	0.000179536
0.000154307	1.77541
2.23129	0.609602
0.000258157	0.000242315
3.69575	0.000369047
0.000370807	0.000316242
0.66886	0.603148
2.62205	0.000444147
1.23856	1.75018
0.000367873	0.000256396
0.00032915	0.000225887
[truncated: 2,323 more rows]

## Sheet: Figure 1H
WT	IL-1R8 KO
1	0.854166
1	0.758723
1	0.521921

## Sheet: Figure 1J
WT	IL-1R8 KO
1	0.55
0.8	0.8
1.4	0.3
0.7	0.55
0.7	0.8
2	0.44
1	0.8
2.3	0.4
2	2
2	2.3
0.9	0.9
1	1.36
	0.53
	1.2
	0.8
	0.45
	0.77
	1.2

## Sheet: Figure 1K
WT	IL-1R8 KO
38	34
26	37
35	26
25	22
30	23
20	26
11	22
23.3	20
11	17
20	17
18	19
16.5	22
	30
	19.4
	11
	18
	12
	22.5

## Sheet: Figure 2B
WT	IL-1R8 KO
1.20034	1.0014
0.996729	0.792867
1.35593	0.772054
1.34279	0.752873
0.880509	0.745226
1.12944	0.359077
0.986391	0.674117
1.65597	0.617049
1.31929	0.6545
1.09978	0.817792
0.898925	0.717376
1.04057	0.59569
0.999518	0.601764
1.18492	0.526498
1.07225	0.723709
1.18988	0.575592
0.966487	0.555537
1.14067	0.566667
0.735446	0.681177
1.0396	0.671761
1.04012	0.813316
1.03992	1.09443
0.895714	0.954339
1.34551	0.692031
0.967634	1.01509
0.760873	1.13435
1.51795	0.739702
1.06644	0.961769
1.82005	0.905145
0.871923	0.683097
0.786332	0.694044
0.842952	0.804308
0.599625	0.600351
0.892256	0.630542
0.838059	0.893099
1.05456	0.64461
0.815378	0.889617
0.804217	1.14186
1.12937	0.650741
0.873578	0.828687
1.10338	0.714891
1.17451	0.507033
0.754056	1.1794
0.772583	0.74878
0.845148	0.768398
0.842856	0.854337
0.626598	0.806999
0.915123	0.688682
0.493796	1.02323
0.611379	0.928777
0.87354	1.39451
0.936889	1.03038
0.870145	0.813964
0.737558	1.03922
0.6997	0.677687
0.98823	1.11735
0.810322	0.99495
0.871955	0.851347
0.754959	0.767215
0.99815	0.822579
0.908206	0.782878
1.12482	0.630597
0.963517	0.827421
0.966931	0.948284
0.950109	0.856978
1.24734	0.851443
1.20697	0.780209
1.39888	0.559308
1.4193	0.720613
1.05734	0.668881
1.1694	0.949315
1.10581	0.652831
1.19292	0.641107
1.35271	1.04969
1.34855	0.796139
	0.91672
	1.1209
	0.909202
	0.848689
	0.824241
	0.325095
	0.962777
	1.07472
	0.839651

## Sheet: Figure 2D
WT	IL-1R8 KO
0.363761	0.228277
0.386468	0.198626
0.48063	0.344764
0.679886	0.189832
0.692569	0.339748
0.064183	0.336037
0.355601	0.114467
0.533017	0.181452
0.585599	0.240681
0.272394	0.026832
0.42297	0.386791
0.483025	0.375386
0.717455	0.192219
0.676439	0.274125
0.636818	0.261841
0.354083	0.151275
0.587428	0.246197
0.521319	0.260125
0.206528	0.194351
0.50738	0.312886
0.518548	0.234702
0.209369	0.405684
0.324679	0.297533
0.03416	0.186654
0.672872	0.214693
0.784093	0.286276
0.074778	0.107667
0.504448	0.240766
0.581642	0.487434
0.703036	0.560069
0.383165	0.322501
0.511058	0.569233
0.494858	0.626912
0.463682	0.401524
0.62543	0.52118
	0.60047
	0.255307
	0.088101
	0.388278
	0.089691
	0.283773
	0.229245
	0.186069
	0.364791
	0.315479
	0.266979
	0.289918

[truncated: 30 more sheets: Figure 3B, Figure 3C, Figure 3E, Figure 3F, Figure 4B, Figure 4C, Figure 4E, Figure 4F, Figure 4H, Figure 4I, Figure 4J, Figure 6B, Figure 6C, Figure 7B, Figure 7D, Figure 7F, Figure 7H, Figure 8B, Figure 8D, Figure 8E …]
