# Supplementary material for: Lack of IL-1R8 in neurons causes hyperactivation of IL-1 receptor pathway and induces MECP2-dependent synaptic defects
Source: eLife. 2017 Mar 28;6:e21735. doi: 10.7554/eLife.21735 (PMC5370184; doi:10.7554/eLife.21735)
Supplement: Supplementary file 6. — DOI: http://dx.doi.org/10.7554/eLife.21735.019 [file elife-21735-supp6.xlsx]

## Sheet: Figure 1
Panel B
	WT	IL-1R8 KO
Number of values	32	44
Minimum	0	0.05801
25% Percentile	0.02487	0.1406
Median	0.04011	0.2054
75% Percentile	0.05317	0.2795
Maximum	0.08629	0.5128
Mean	0.03903	0.2287
Std. Deviation	0.02348	0.114
Std. Error of Mean	0.004151	0.01719
Lower 95% CI of mean	0.03056	0.1941
Upper 95% CI of mean	0.0475	0.2634
D'Agostino & Pearson omnibus normality test
K2	0.03523	4.544
P value	0.9825	0.1031
Passed normality test (alpha=0.05)?	Yes	Yes
P value summary	ns	ns
Panel C
	WT	IL-1R8 KO
Number of values	32	44
Minimum	0.04268	0
25% Percentile	0.123	0
Median	0.1329	0.0699
75% Percentile	0.2012	0.08953
Maximum	0.4265	0.1511
Mean	0.1581	0.06194
Std. Deviation	0.08528	0.04808
Std. Error of Mean	0.01508	0.007248
Lower 95% CI of mean	0.1274	0.04732
Upper 95% CI of mean	0.1888	0.07656
D'Agostino & Pearson omnibus normality test
K2	11.73	4.541
P value	0.0028	0.1032
Passed normality test (alpha=0.05)?	No	Yes
P value summary	**	ns
Panel D
	WT	IL-1R8 KO
Number of values	348	330
Minimum	0.2619	0.194
25% Percentile	0.7724	0.6736
Median	0.9795	0.7977
75% Percentile	1.194	0.9823
Maximum	2.117	2.125
Mean	1	0.8606
Std. Deviation	0.2902	0.2617
Std. Error of Mean	0.01555	0.01441
Lower 95% CI of mean	0.9694	0.8322
Upper 95% CI of mean	1.031	0.8889
D'Agostino & Pearson omnibus normality test
K2	21.59	79.43
P value	< 0,0001	< 0,0001
Passed normality test (alpha=0.05)?	No	No
P value summary	****	****
Panel E
	WT	IL-1R8 KO
Number of values	32	29
Minimum	0.03431	0
25% Percentile	0.09537	0.06039
Median	0.247	0.16
75% Percentile	0.3935	0.2253
Maximum	0.6236	0.42
Mean	0.271	0.1505
Std. Deviation	0.1832	0.104
Std. Error of Mean	0.03239	0.01931
Lower 95% CI of mean	0.2049	0.111
Upper 95% CI of mean	0.337	0.1901
D'Agostino & Pearson omnibus normality test
K2	4.514	1.7
P value	0.1047	0.4274
Passed normality test (alpha=0.05)?	Yes	Yes
P value summary	ns	ns
Panel F
	WT	IL-1R8 KO
Number of values	2961	4322
Minimum	0.000109	8.62e-05
25% Percentile	0.0004135	0.00035
Median	0.7727	0.6108
75% Percentile	1.452	1.1
Maximum	13.62	5.584
Mean	1	0.6649
Std. Deviation	1.237	0.8185
Std. Error of Mean	0.02274	0.01245
Lower 95% CI of mean	0.9554	0.6405
Upper 95% CI of mean	1.045	0.6893
D'Agostino & Pearson omnibus normality test
K2	1630	1259
P value	< 0,0001	< 0,0001
Passed normality test (alpha=0.05)?	No	No
P value summary	****	****
Panel H
	WT	IL-1R8 KO
Number of values	3	3
Minimum	1	0.5219
25% Percentile	1	0.5219
Median	1	0.7587
75% Percentile	1	0.8542
Maximum	1	0.8542
Mean	1	0.7116
Std. Deviation	0	0.1711
Std. Error of Mean	0	0.09876
Lower 95% CI of mean	1	0.2867
Upper 95% CI of mean	1	1.137
D'Agostino & Pearson omnibus normality test
K2	N too small	N too small
P value
Passed normality test (alpha=0.05)?
P value summary
Panel J
	WT	IL-1R8 KO
Number of values	12	18
Minimum	0,7000	0,3000
25% Percentile	0,8250	0,5100
Median	1,000	0,8000
75% Percentile	2,000	1,200
Maximum	2,300	2,300
Mean	1,317	0,8972
Std. Deviation	0,5937	0,5436
Std. Error of Mean	0,1714	0,1281
Lower 95% CI of mean	0,9395	0,6269
Upper 95% CI of mean	1,694	1,168
Sum	15,80	16,15
Panel K
	WT	IL-1R8 KO
Number of values	12	18
Minimum	11,00	11,00
25% Percentile	16,88	17,75
Median	21,65	22,00
75% Percentile	29,00	26,00
Maximum	38,00	37,00
Mean	22,82	22,11
Std. Deviation	8,549	6,742
Std. Error of Mean	2,468	1,589
Lower 95% CI of mean	17,38	18,75
Upper 95% CI of mean	28,25	25,46
Sum	273,8	397,9

## Sheet: Figure 2
Panel B
	WT	IL-1R8 KO
Number of values	75	84
Minimum	0.4938	0.3251
25% Percentile	0.8451	0.6724
Median	0.9882	0.7945
75% Percentile	1.169	0.9258
Maximum	1.82	1.395
Mean	1.017	0.8029
Std. Deviation	0.2439	0.1884
Std. Error of Mean	0.02817	0.02056
Lower 95% CI of mean	0.9611	0.762
Upper 95% CI of mean	1.073	0.8438
D'Agostino & Pearson omnibus normality test
K2	8.14	2.545
P value	0.0171	0.2801
Passed normality test (alpha=0.05)?	No	Yes
P value summary	*	ns
Panel D
	WT	IL-1R8 KO
Number of values	35	47
Minimum	0.03416	0.02683
25% Percentile	0.3556	0.1944
Median	0.5044	0.267
75% Percentile	0.6254	0.3648
Maximum	0.7841	0.6269
Mean	0.469	0.291
Std. Deviation	0.1925	0.136
Std. Error of Mean	0.03254	0.01984
Lower 95% CI of mean	0.4028	0.2511
Upper 95% CI of mean	0.5351	0.3309
D'Agostino & Pearson omnibus normality test
K2	2.762	4.403
P value	0.2514	0.1106
Passed normality test (alpha=0.05)?	Yes	Yes
P value summary	ns	ns

## Sheet: Figure 3
Panel B
	WT, no LTP	WT, + LTP	IL-1R8 KO, no LTP	IL-1R8 KO, + LTP
Number of values	15	13	28	18
Minimum	0.1049	0.4606	0	0.01596
25% Percentile	0.2405	0.5534	0.03433	0.0341
Median	0.3294	0.6916	0.1161	0.05201
75% Percentile	0.3556	0.8003	0.2308	0.06967
Maximum	0.398	1.178	0.3279	0.1507
Mean	0.2949	0.7041	0.1287	0.05748
Std. Deviation	0.09035	0.195	0.1025	0.03257
Std. Error of Mean	0.02333	0.05408	0.01937	0.007676
Lower 95% CI of mean	0.2448	0.5863	0.08893	0.04129
Upper 95% CI of mean	0.3449	0.8219	0.1684	0.07367
D'Agostino & Pearson omnibus normality test
K2	4.052	5.034	4.279	10.53
P value	0.1319	0.0807	0.1177	0.0052
Passed normality test (alpha=0.05)?	Yes	Yes	Yes	No
P value summary	ns	ns	ns	**
Panel C
	WT, no LTP	WT, + LTP	IL-1R8 KO, no LTP	IL-1R8 KO, + LTP
Number of values	16	33	24	34
Minimum	0.0757	0.07712	0	0
25% Percentile	0.1113	0.2019	0.04826	0.04679
Median	0.1382	0.3561	0.07429	0.06311
75% Percentile	0.1645	0.5096	0.1087	0.1049
Maximum	0.2507	0.8194	0.1641	0.1685
Mean	0.1406	0.3655	0.07452	0.07112
Std. Deviation	0.04421	0.1783	0.0416	0.04726
Std. Error of Mean	0.01105	0.03104	0.008491	0.008105
Lower 95% CI of mean	0.117	0.3022	0.05696	0.05463
Upper 95% CI of mean	0.1641	0.4287	0.09209	0.08761
D'Agostino & Pearson omnibus normality test
K2	3.267	1.483	0.09614	1.639
P value	0.1953	0.4764	0.9531	0.4407
Passed normality test (alpha=0.05)?	Yes	Yes	Yes	Yes
P value summary	ns	ns	ns	ns
Panel E
	WT, norm	WT, 20 min norm	WT, 60 min norm	IL-1R8 KO, norm	IL-1R8 KO, 20 min norm	IL-1R8 KO, 60 min norm
Number of values	11	12	9	10	11	5
Minimum	0.64	0.64	1.3	0.61	0.44	0.76
25% Percentile	0.8	1.125	1.41	0.87	0.71	0.83
Median	1	1.5	1.88	0.995	1	0.9
75% Percentile	1.2	2.9	2.04	1.15	1.6	1.07
Maximum	1.3	4	2.65	1.38	2	1.22
Mean	0.9927	1.894	1.814	1.006	1.119	0.94
Std. Deviation	0.2118	1.053	0.4301	0.2225	0.5033	0.1691
Std. Error of Mean	0.06385	0.3039	0.1434	0.07035	0.1517	0.07563
Lower 95% CI of mean	0.8505	1.225	1.484	0.8469	0.781	0.73
Upper 95% CI of mean	1.135	2.563	2.145	1.165	1.457	1.15
Panel F
	WT, norm	WT, 20 min norm	WT, 60 min norm	IL-1R8 KO, norm	IL-1R8 KO, 20 min norm	IL-1R8 KO, 60 min norm
Number of values	11	12	9	10	11	5
Minimum	0.84	0.9	0.94	0.77	0.55	0.87
25% Percentile	0.85	0.995	1	0.8375	0.74	0.875
Median	1	1.185	1.3	0.995	0.84	0.9
75% Percentile	1.14	1.365	1.605	1.155	1.1	1.155
Maximum	1.17	2.74	2.3	1.22	1.38	1.4
Mean	0.9991	1.298	1.361	0.996	0.9107	0.992
Std. Deviation	0.1225	0.4954	0.429	0.1674	0.2569	0.2286
Std. Error of Mean	0.03694	0.143	0.143	0.05294	0.07745	0.1022
Lower 95% CI of mean	0.9168	0.9827	1.031	0.8762	0.7382	0.7081
Upper 95% CI of mean	1.081	1.612	1.691	1.116	1.083	1.276

## Sheet: Figure 4
Panel B
	WT, no LTP	WT, + LTP	WT, IL1ra, no LTP	WT, IL1ra, +LTP	IL-1R8 KO, no LTP	IL-1R8 KO, + LTP	IL-1R8 KO + IL1Ra, no LTP	IL-1R8 KO + IL1Ra, + LTP
Number of values	14	16	10	10	26	29	23	32
Minimum	0.08298	0.2469	0.1011	0.07943	0	0	0.08539	0.233
25% Percentile	0.1195	0.3954	0.1137	0.08927	0.02332	0	0.185	0.4012
Median	0.1803	0.4979	0.1954	0.1567	0.06537	0.05894	0.24	0.4981
75% Percentile	0.2022	0.5786	0.2219	0.2077	0.08892	0.103	0.3144	0.6335
Maximum	0.2743	0.8194	0.2514	0.2441	0.205	0.1685	0.4059	1.073
Mean	0.1698	0.4897	0.1762	0.1565	0.06903	0.06516	0.2397	0.5249
Std. Deviation	0.05804	0.1435	0.05782	0.06062	0.05244	0.0558	0.08832	0.1949
Std. Error of Mean	0.01551	0.03589	0.01828	0.01917	0.01028	0.01036	0.01842	0.03445
Lower 95% CI of mean	0.1363	0.4132	0.1348	0.1131	0.04785	0.04394	0.2016	0.4546
Upper 95% CI of mean	0.2034	0.5662	0.2175	0.1998	0.09021	0.08639	0.2779	0.5951
D'Agostino & Pearson omnibus normality test
K2	0.4215	1.167	3.995	2.111	3.24	2.457	0.6514	3.789
P value	0.81	0.5579	0.1357	0.348	0.1979	0.2927	0.722	0.1504
Passed normality test (alpha=0.05)?	Yes	Yes	Yes	Yes	Yes	Yes	Yes	Yes
P value summary	ns	ns	ns	ns	ns	ns	ns	ns
Panel C
	WT, no LTP	WT, + LTP	WT, IL1ra, no LTP	WT, IL1ra, +LTP	IL-1R8 KO, no LTP	IL-1R8 KO, + LTP	IL-1R8 KO + IL1Ra, no LTP	IL-1R8 KO + IL1Ra, + LTP
Number of values	9	26	27	24	24	62	13	12
Minimum	0.1049	0.3291	0	0	0	0	0.3357	0.6586
25% Percentile	0.1598	0.4622	0.3071	0.3024	0.01343	0.01499	0.509	0.7837
Median	0.2813	0.562	0.4185	0.417	0.02671	0.03965	0.6319	1.105
75% Percentile	0.346	0.755	0.4944	0.5266	0.09678	0.06262	0.8756	1.49
Maximum	0.3724	1.178	0.6627	0.6121	0.2206	0.1899	1.581	1.865
Mean	0.2555	0.615	0.3888	0.3941	0.05586	0.04486	0.726	1.157
Std. Deviation	0.09748	0.1863	0.1646	0.172	0.06192	0.03983	0.3466	0.4073
Std. Error of Mean	0.03249	0.03653	0.03168	0.0351	0.01264	0.005058	0.09613	0.1176
Lower 95% CI of mean	0.1806	0.5398	0.3237	0.3215	0.02971	0.03474	0.5166	0.8982
Upper 95% CI of mean	0.3304	0.6902	0.454	0.4667	0.08201	0.05497	0.9355	1.416
D'Agostino & Pearson omnibus normality test
K2	1.053	9.039	1.937	5.292	8.319	19.93	8.095	1.174
P value	0.5906	0.0109	0.3797	0.0709	0.0156	< 0,0001	0.0175	0.5559
Passed normality test (alpha=0.05)?	Yes	No	Yes	Yes	No	No	No	Yes
P value summary	ns	*	ns	ns	*	****	*	ns
Panel E
	WT, norm	WT, 60 min norm	WT + IL1Ra, norm	WT + IL1Ra, 60 min norm	IL-1R8 KO, norm	IL-1R8 KO, 60 min norm	IL-1R8 KO + IL1Ra, norm	IL-1R8 KO + IL1Ra, 60 min norm
Number of values	6	6	8	8	9	6	8	12
Minimum	0.55	1.3	0.62	0.76	0.66	0.4	0.68	1.07
25% Percentile	0.745	1.413	0.78	0.925	0.905	0.5875	0.735	1.143
Median	1	1.58	0.995	1.05	1	0.78	0.995	1.25
75% Percentile	1.243	1.903	1.21	1.55	1.09	1.045	1.255	1.42
Maximum	1.43	2	1.3	1.6	1.33	1.33	1.31	1.73
Mean	0.995	1.63	0.9863	1.17	0.9978	0.815	0.995	1.317
Std. Deviation	0.3085	0.2659	0.2366	0.3221	0.1914	0.3207	0.2615	0.2219
Std. Error of Mean	0.1259	0.1086	0.08366	0.1139	0.06379	0.1309	0.09245	0.06406
Lower 95% CI of mean	0.6713	1.351	0.7884	0.9007	0.8507	0.4785	0.7764	1.176
Upper 95% CI of mean	1.319	1.909	1.184	1.439	1.145	1.152	1.214	1.458
D'Agostino & Pearson omnibus normality test
K2	N too small	N too small	0.5658	1.619	0.6641	N too small	4.269	3.071
P value			0.7536	0.4451	0.7175		0.1183	0.2153
Passed normality test (alpha=0.05)?			Yes	Yes	Yes		Yes	Yes
P value summary			ns	ns	ns		ns	ns
Panel F
	WT, norm	WT, 60 min norm	WT + IL1Ra, norm	WT + IL1Ra, 60 min norm	IL-1R8 KO, norm	IL-1R8 KO, 60 min norm	IL-1R8 KO + IL1Ra, norm	IL-1R8 KO + IL1Ra, 60 min norm
Number of values	8	8	8	8	9	6	8	12
Minimum	0.58	1.06	0.86	0.63	0.67	0.86	0.76	0.8
25% Percentile	0.765	1.125	0.88	0.9725	0.855	0.9125	0.8225	1.193
Median	1	1.325	0.995	1.035	1	0.995	0.9885	1.33
75% Percentile	1.175	1.475	1.11	1.125	1.135	1.35	1.165	1.48
Maximum	1.28	1.57	1.13	1.4	1.3	1.5	1.23	2
Mean	0.9725	1.31	0.995	1.039	0.9933	1.097	0.9921	1.339
Std. Deviation	0.2412	0.1821	0.1138	0.2133	0.1951	0.2494	0.1737	0.283
Std. Error of Mean	0.08527	0.06439	0.04022	0.07541	0.06502	0.1018	0.06141	0.08169
Lower 95% CI of mean	0.7709	1.158	0.8999	0.8604	0.8434	0.835	0.8469	1.159
Upper 95% CI of mean	1.174	1.462	1.09	1.217	1.143	1.358	1.137	1.519
D'Agostino & Pearson omnibus normality test
K2	0.5954	0.6487	3.466	2.765	0.08472	N too small	0.7543	4.541
P value	0.7425	0.723	0.1767	0.251	0.9585		0.6858	0.1032
Passed normality test (alpha=0.05)?	Yes	Yes	Yes	Yes	Yes		Yes	Yes
P value summary	ns	ns	ns	ns	ns		ns	ns
Panel H
	WT, no LTP	WT, + LTP	WT, IL1b40, no LTP	WT, IL1b40, + LTP
Number of values	14	16	28	27
Minimum	0.05694	0.1926	0	0
25% Percentile	0.1031	0.2976	0	0
Median	0.1394	0.3275	0.04899	0.03656
75% Percentile	0.1635	0.4636	0.07391	0.07206
Maximum	0.2381	0.5111	0.2155	0.1656
Mean	0.1399	0.3584	0.05294	0.04487
Std. Deviation	0.0473	0.1042	0.06204	0.05284
Std. Error of Mean	0.01264	0.02605	0.01172	0.01017
Lower 95% CI of mean	0.1126	0.3029	0.02889	0.02397
Upper 95% CI of mean	0.1672	0.414	0.077	0.06578
D'Agostino & Pearson omnibus normality test
K2	0.7164	1.729	7.728	5.184
P value	0.6989	0.4212	0.021	0.0749
Passed normality test (alpha=0.05)?	Yes	Yes	No	Yes
P value summary	ns	ns	*	ns
Panel I
	WT, no LTP	WT, + LTP	WT, IL1b40, no LTP	WT, IL1b40, + LTP
Number of values	14	16	28	27
Minimum	0	0	0.1232	0.0374
25% Percentile	0	0	0.2107	0.217
Median	0.01802	0.04145	0.2588	0.2826
75% Percentile	0.08243	0.06043	0.3428	0.3727
Maximum	0.2258	0.126	0.7014	0.6625
Mean	0.04552	0.03711	0.3043	0.3022
Std. Deviation	0.06387	0.03926	0.1396	0.1234
Std. Error of Mean	0.01707	0.009815	0.02638	0.02375
Lower 95% CI of mean	0.008645	0.01619	0.2502	0.2534
Upper 95% CI of mean	0.0824	0.05803	0.3585	0.3511
D'Agostino & Pearson omnibus normality test
K2	14.15	1.725	11.37	5.765
P value	0.0008	0.4221	0.0034	0.056
Passed normality test (alpha=0.05)?	No	Yes	No	Yes
P value summary	***	ns	**	ns
Panel J
	WT, no LTP	WT, + LTP	WT, IL1b40, no LTP	WT, IL1b40, + LTP
Number of values	9	13	15	15
Minimum	0.2211	0.3291	0	0
25% Percentile	0.2625	0.4469	0.01444	0.01639
Median	0.3468	0.5026	0.04105	0.04271
75% Percentile	0.3551	0.5808	0.06198	0.06529
Maximum	0.398	0.8299	0.1219	0.1346
Mean	0.3189	0.5259	0.04161	0.04393
Std. Deviation	0.05862	0.1307	0.0336	0.0356
Std. Error of Mean	0.01954	0.03624	0.008675	0.009193
Lower 95% CI of mean	0.2738	0.4469	0.023	0.02422
Upper 95% CI of mean	0.3639	0.6049	0.06021	0.06365
D'Agostino & Pearson omnibus normality test
K2	0.9348	5.143	2.83	5.373
P value	0.6266	0.0764	0.2429	0.0681
Passed normality test (alpha=0.05)?	Yes	Yes	Yes	Yes
P value summary	ns	ns	ns	ns

## Sheet: Figure 6
Panel B
	WT, no LTP	WT, Rapa20	WT, LY	WT, Wort	IL-1R8 KO, no LTP	IL-1R8 KO, Rapa20	IL-1R8 KO, LY	IL-1R8 KO, Wort
Number of values	36	17	10	5	42	35	28	30
Minimum	0.08298	0.07878	0.1289	0.2436	0	0.06914	0.01902	0.05429
25% Percentile	0.1225	0.1784	0.2155	0.2701	0.03885	0.1899	0.1673	0.1428
Median	0.1577	0.2981	0.2956	0.308	0.06005	0.2262	0.2324	0.1779
75% Percentile	0.1982	0.3953	0.3781	0.3603	0.09465	0.3279	0.2742	0.2177
Maximum	0.5	0.5646	0.6427	0.3962	0.1562	0.5234	0.4335	0.34
Mean	0.1833	0.2883	0.3199	0.3138	0.06231	0.2651	0.2226	0.1816
Std. Deviation	0.0958	0.134	0.1461	0.05512	0.04169	0.1252	0.08243	0.0588
Std. Error of Mean	0.01597	0.03251	0.04621	0.02465	0.006433	0.02117	0.01558	0.01073
Lower 95% CI of mean	0.1509	0.2194	0.2154	0.2453	0.04932	0.222	0.1906	0.1596
Upper 95% CI of mean	0.2157	0.3573	0.4244	0.3822	0.07531	0.3081	0.2545	0.2036
D'Agostino & Pearson omnibus normality test
K2	22.72	0.2241	4.514	N too small	0.5586	3.315	1.762	2.231
P value	< 0,0001	0.894	0.1047		0.7563	0.1906	0.4144	0.3277
Passed normality test (alpha=0.05)?	No	Yes	Yes		Yes	Yes	Yes	Yes
P value summary	****	ns	ns		ns	ns	ns	ns
Panel C
	WT, no LTP	WT, Rapa20	WT, LY	WT, Wort	IL-1R8 KO, no LTP	IL-1R8 KO, Rapa20	IL-1R8 KO, LY	IL-1R8 KO, Wort
Number of values	17	7	9	11	9	15	15	18
Minimum	0.2211	0.3675	0.301	0.3165	0	0.3069	0.2041	0.4408
25% Percentile	0.2625	0.4023	0.3628	0.3887	0.008437	0.4628	0.4068	0.4927
Median	0.3246	0.5898	0.4235	0.4721	0.0255	0.5155	0.4625	0.5363
75% Percentile	0.354	0.6331	0.4849	0.4999	0.07979	0.6149	0.7342	0.5987
Maximum	0.398	0.6417	0.5131	0.713	0.1124	0.6729	1.024	0.9032
Mean	0.3179	0.5452	0.42	0.4676	0.03999	0.5208	0.5653	0.5642
Std. Deviation	0.05766	0.113	0.07178	0.1075	0.04216	0.09196	0.2395	0.106
Std. Error of Mean	0.01399	0.04271	0.02393	0.0324	0.01405	0.02374	0.06185	0.02498
Lower 95% CI of mean	0.2882	0.4407	0.3648	0.3954	0.007581	0.4699	0.4326	0.5115
Upper 95% CI of mean	0.3475	0.6497	0.4752	0.5398	0.07239	0.5717	0.6979	0.6169
D'Agostino & Pearson omnibus normality test
K2	1.438	N too small	0.6278	3.976	2.24	1.6	2.324	20.54
P value	0.4873		0.7306	0.1369	0.3263	0.4493	0.3129	< 0,0001
Passed normality test (alpha=0.05)?	Yes		Yes	Yes	Yes	Yes	Yes	No
P value summary	ns		ns	ns	ns	ns	ns	****

## Sheet: Figure 7
Panel B
	WT	IL-1R8 KO	IL-1R8 KO + IL1Ra 20	IL-1R8 KO + IL1Ra 100	IL-1R8 KO, Rapa20
Number of values	3	3	3	3	3
Minimum	0.7354	3.448	0.1995	0	0.1651
25% Percentile	0.7354	3.448	0.1995	0	0.1651
Median	1	4.104	1.746	1.054	1.936
75% Percentile	1	5.103	1.851	1.566	2.693
Maximum	1	5.103	1.851	1.566	2.693
Mean	0.9118	4.218	1.265	0.8734	1.598
Std. Deviation	0.1528	0.8334	0.9246	0.7984	1.298
Std. Error of Mean	0.08819	0.4812	0.5338	0.461	0.7491
Lower 95% CI of mean	0.5324	2.148	-1.031	-1.11	-1.625
Upper 95% CI of mean	1.291	6.288	3.562	2.857	4.821
D'Agostino & Pearson omnibus normality test
K2	N too small	N too small	N too small	N too small	N too small
P value
Passed normality test (alpha=0.05)?
P value summary
Panel D
	WT	WT + IL1Ra	WT, Rapa	IL-1R8 KO	IL-1R8 KO + IL1Ra	IL-1R8 KO, Rapa
Number of values	88	60	55	52	66	81
Minimum	323	199	131	2758	499	709
25% Percentile	1584	885.8	434	6304	3143	3535
Median	2469	1481	1304	7846	4372	5015
75% Percentile	3577	2114	2194	10165	6723	7018
Maximum	7881	7021	7225	19997	10299	16020
Mean	2828	1694	1537	8557	4864	5419
Std. Deviation	1789	1183	1309	3301	2432	2812
Std. Error of Mean	190.7	152.7	176.5	457.7	299.4	312.5
Lower 95% CI of mean	2449	1388	1183	7638	4266	4798
Upper 95% CI of mean	3207	1999	1890	9476	5462	6041
D'Agostino & Pearson omnibus normality test
K2	13.96	43.8	32.59	14.23	3.075	19.03
P value	0.0009	< 0,0001	< 0,0001	0.0008	0.215	< 0,0001
Passed normality test (alpha=0.05)?	No	No	No	No	Yes	No
P value summary	***	****	****	***	ns	****
Panel F
	WT, NT	WT, IL1b
Number of values	288	227
Minimum	0.2303	0.8102
25% Percentile	0.7477	1.67
Median	0.9984	1.942
75% Percentile	1.243	2.19
Maximum	2.827	4.077
Mean	1	1.962
Std. Deviation	0.4064	0.4879
Std. Error of Mean	0.02395	0.03238
Lower 95% CI of mean	0.9529	1.898
Upper 95% CI of mean	1.047	2.026
D'Agostino & Pearson omnibus normality test
K2	17.68	39.09
P value	0.0001	< 0,0001
Passed normality test (alpha=0.05)?	No	No
P value summary	***	****
Panel H
	WT, NT	WT, IL1b
Number of values	5	5
Minimum	0.6154	1.126
25% Percentile	0.6265	1.131
Median	0.7354	1.488
75% Percentile	1.132	1.941
Maximum	1.265	2.322
Mean	0.8506	1.526
Std. Deviation	0.2773	0.4871
Std. Error of Mean	0.124	0.2178
Lower 95% CI of mean	0.5063	0.9212
Upper 95% CI of mean	1.195	2.131
D'Agostino & Pearson omnibus normality test
K2	N too small	N too small
P value
Passed normality test (alpha=0.05)?
P value summary

## Sheet: Figure 8
Panel B
	WT, SH CTRL	WT, SH MeCP2	IL-1R8 KO, SH CTRL	IL-1R8 KO, SH MeCP2
Number of values	23	28	46	40
Minimum	166	16	63	16
25% Percentile	1982	192	2296	819.5
Median	2661	651	4425	1579
75% Percentile	3747	1668	6146	2458
Maximum	4431	2503	15800	7616
Mean	2835	918.4	4718	1920
Std. Deviation	1041	787.8	3244	1639
Std. Error of Mean	217.1	148.9	478.3	259.2
Lower 95% CI of mean	2385	613	3754	1396
Upper 95% CI of mean	3286	1224	5681	2444
D'Agostino & Pearson omnibus normality test
K2	1.091	4.514	12.57	23.06
P value	0.5795	0.1047	0.0019	< 0,0001
Passed normality test (alpha=0.05)?	Yes	Yes	No	No
P value summary	ns	ns	**	****
Panel D
	WT, SH CTRL, no LTP	WT, SH CTRL, + LTP	WT, SH MECP2, no LTP	WT, SH MECP2, + LTP	IL-1R8 KO, SH CTRL, no LTP	IL-1R8 KO, SH CTRL, + LTP	IL-1R8 KO, SH MECP2, no LTP	IL-1R8 KO, SH MECP2, + LTP
Number of values	30	29	30	29	59	60	54	58
Minimum	0.05191	0.08956	0	0	0	0	0.06388	0.1434
25% Percentile	0.1179	0.2126	0.007592	0.04256	0	0	0.1895	0.2806
Median	0.1601	0.2846	0.05659	0.0627	0.05462	0.04192	0.2286	0.3798
75% Percentile	0.1926	0.3994	0.07998	0.08732	0.09308	0.0865	0.3003	0.5086
Maximum	0.3829	0.5837	0.1084	0.1819	0.158	0.2901	0.5685	0.9425
Mean	0.1617	0.2976	0.05244	0.06323	0.05483	0.05464	0.2563	0.4102
Std. Deviation	0.06717	0.1263	0.03624	0.04129	0.04362	0.05723	0.1162	0.182
Std. Error of Mean	0.01226	0.02345	0.006617	0.007668	0.005678	0.007389	0.01581	0.0239
Lower 95% CI of mean	0.1366	0.2495	0.0389	0.04753	0.04347	0.03986	0.2246	0.3623
Upper 95% CI of mean	0.1867	0.3456	0.06597	0.07894	0.0662	0.06943	0.288	0.458
D'Agostino & Pearson omnibus normality test
K2	11.77	1.015	4.809	4.912	6.852	27.31	12.29	13.21
P value	0.0028	0.6019	0.0903	0.0858	0.0325	< 0,0001	0.0021	0.0014
Passed normality test (alpha=0.05)?	No	Yes	Yes	Yes	No	No	No	No
P value summary	**	ns	ns	ns	*	****	**	**
Panel E
	WT, SH CTRL, no LTP	WT, SH CTRL, + LTP	WT, SH MECP2, no LTP	WT, SH MECP2, + LTP	IL-1R8 KO, SH CTRL, no LTP	IL-1R8 KO, SH CTRL, + LTP	IL-1R8 KO, SH MECP2, no LTP	IL-1R8 KO, SH MECP2, + LTP
Number of values	17	15	16	15	15	15	15	17
Minimum	0.2739	0.5275	0	0	0	0	0.2619	0.5486
25% Percentile	0.3316	0.6937	0.05366	0.03598	0	0.01379	0.4278	0.7202
Median	0.364	0.8686	0.1071	0.08854	0.01865	0.02955	0.5911	0.8193
75% Percentile	0.5494	0.981	0.1343	0.1199	0.04538	0.05362	0.7509	0.9253
Maximum	0.8842	1.273	0.204	0.286	0.1558	0.149	0.9527	1.113
Mean	0.4472	0.8685	0.09977	0.09233	0.03472	0.0412	0.5809	0.8404
Std. Deviation	0.1639	0.1932	0.05681	0.07262	0.04883	0.04367	0.1981	0.153
Std. Error of Mean	0.03975	0.0499	0.0142	0.01875	0.01261	0.01128	0.05115	0.03711
Lower 95% CI of mean	0.3629	0.7615	0.0695	0.05211	0.007674	0.01702	0.4712	0.7617
Upper 95% CI of mean	0.5314	0.9755	0.13	0.1325	0.06176	0.06539	0.6906	0.9191
D'Agostino & Pearson omnibus normality test
K2	7.835	0.3333	0.4055	7.846	8.746	9.295	0.124	0.03875
P value	0.0199	0.8465	0.8165	0.0198	0.0126	0.0096	0.9399	0.9808
Passed normality test (alpha=0.05)?	No	Yes	Yes	No	No	No	Yes	Yes
P value summary	*	ns	ns	*	*	**	ns	ns
Panel G
	IL-1R8 KO, SH CTRL, no LTP	IL-1R8 KO, SH CTRL, + LTP	IL-1R8 KO, SH MECP2, no LTP	IL-1R8 KO, SH MECP2, + LTP
Number of values	14	7	19	7
Minimum	0,6250	0,6200	0,6000	0,9400
25% Percentile	0,8700	0,7500	0,8800	1,230
Median	1,000	0,8100	1,000	1,500
75% Percentile	1,123	1,350	1,100	2,000
Maximum	1,370	1,400	1,400	2,000
Mean	1,001	0,9900	0,9958	1,539
Std. Deviation	0,1976	0,3291	0,2423	0,3929
Std. Error of Mean	0,05282	0,1244	0,05559	0,1485
Lower 95% CI of mean	0,8870	0,6856	0,8790	1,175
Upper 95% CI of mean	1,115	1,294	1,113	1,902
Panel H
	IL-1R8 KO, SH CTRL, no LTP	IL-1R8 KO, SH CTRL, + LTP	IL-1R8 KO, SH MECP2, no LTP	IL-1R8 KO, SH MECP2, + LTP
Number of values	14	7	19	7
Minimum	0,7300	0,7100	0,6700	1,000
25% Percentile	0,8600	0,7500	0,9100	1,100
Median	0,9750	0,8800	1,000	1,200
75% Percentile	1,100	1,000	1,080	1,240
Maximum	1,400	1,170	1,500	1,280
Mean	0,9886	0,8929	1,011	1,167
Std. Deviation	0,1705	0,1547	0,2263	0,09394
Std. Error of Mean	0,04556	0,05846	0,05191	0,03550
Lower 95% CI of mean	0,8901	0,7498	0,9020	1,080
Upper 95% CI of mean	1,087	1,036	1,120	1,254

## Sheet: Figure 9
Panel B
	WT	IL-1R8 KO
Number of values	572	559
Minimum	56.2	1167
25% Percentile	5737	7100
Median	9387	11468
75% Percentile	12543	15066
Maximum	18440	19183
Mean	9143	11048
Std. Deviation	4260	4704
Std. Error of Mean	178.1	198.9
Lower 95% CI of mean	8794	10657
Upper 95% CI of mean	9493	11439
D'Agostino & Pearson omnibus normality test
K2	68.59	164
P value	< 0,0001	< 0,0001
Passed normality test (alpha=0.05)?	No	No
P value summary	****	****
Panel D
	WT	IL-1R8 KO
Number of values	480	478
Minimum	991.3	1886
25% Percentile	4653	6097
Median	6612	8621
75% Percentile	8371	11390
Maximum	17739	21474
Mean	6884	9068
Std. Deviation	2984	3861
Std. Error of Mean	136.2	176.6
Lower 95% CI of mean	6617	8721
Upper 95% CI of mean	7152	9415
D'Agostino & Pearson omnibus normality test
K2	36.48	24.81
P value	< 0,0001	< 0,0001
Passed normality test (alpha=0.05)?	No	No
P value summary	****	****
Panel G
	WT	IL-1R8 KO	IL-1R8 KO, Anakinra
Number of values	6	5	5
Minimum	0.7177	1.503	-0.1305
25% Percentile	0.8258	1.547	-0.06677
Median	0.9524	3.147	0.534
75% Percentile	1.179	3.97	1.615
Maximum	1.416	4.074	1.849
Mean	1	2.836	0.726
Std. Deviation	0.2411	1.227	0.8648
Std. Error of Mean	0.09841	0.5486	0.3867
Lower 95% CI of mean	0.747	1.313	-0.3478
Upper 95% CI of mean	1.253	4.36	1.8
Panel H
	WT	IL-1R8 KO	IL-1R8 KO, Anakinra
Number of values	6	6	4
Minimum	-1.989	0.38	0.7685
25% Percentile	-0.8477	0.5225	0.7885
Median	0.19	1.753	0.8911
75% Percentile	0.7625	2.895	0.9983
Maximum	0.7695	4.486	1.02
Mean	-0.09112	1.884	0.8926
Std. Deviation	1.036	1.485	0.1083
Std. Error of Mean	0.423	0.6061	0.05417
Lower 95% CI of mean	-1.178	0.3262	0.7202
Upper 95% CI of mean	0.9962	3.442	1.065

## Sheet: Figure 10
Panel A
	WT	WT + IL-1Ra	IL-1R8 KO	IL-1R8 KO + Glyc	IL-1R8 KO + IL-1Ra
Number of values	15	6	18	3	10
Minimum	-0,3600	-0,3800	-1,000	0,0300	-0,3300
25% Percentile	0,0700	-0,2600	-0,2400	0,0300	-0,1750
Median	0,2200	0,1200	-0,1450	0,0400	-0,0350
75% Percentile	0,3700	0,4250	-0,0775	0,1300	0,3325
Maximum	0,5600	0,5900	0,0600	0,1300	0,5800
Mean	0,1827	0,1000	-0,1994	0,06667	0,0430
Std. Deviation	0,2294	0,3903	0,2312	0,05508	0,2965
Std. Error	0,05922	0,1594	0,05450	0,03180	0,09375
Lower 95% CI	0,05565	-0,3096	-0,3144	-0,07015	-0,1691
Upper 95% CI	0,3097	0,5096	-0,08446	0,2035	0,2551
D'Agostino & Pearson omnibus normality test
K2	3,371	N too small	28,05	N too small	0,9314
P value	0,1853		< 0.0001		0,6277
Passed normality test (alpha=0.05)?	Yes		No		Yes
P value summary	ns		***		ns
Sum	2,740	0,6000	-3,590	0,2000	0,4300
One-way analysis of variance
P value	0,0025
P value summary	**
Are means signif. different? (P < 0.05)	Yes
Number of groups	5
F	4,787
R square	0,2895
ANOVA Table	SS	df	MS
Treatment (between columns)	1,306	4	0,3264
Residual (within columns)	3,204	47	0,06818
Total	4,510	51
Bonferroni's Multiple Comparison Test	Mean Diff.	t	Significant? P < 0.05?	Summary	95% CI of diff
WT vs WT + IL-1Ra	0,08267	0,6554	No	ns	-0.2889 to 0.4542
WT vs IL-1R8 KO	0,3821	4,186	Yes	**	0.1132 to 0.6510
WT vs IL-1R8 KO + Glyc	0,1160	0,7024	No	ns	-0.3704 to 0.6024
WT vs IL-1R8 KO + IL-1Ra	0,1397	1,310	No	ns	-0.1743 to 0.4537
WT + IL-1Ra vs IL-1R8 KO	0,2994	2,433	No	ns	-0.06312 to 0.6620
WT + IL-1Ra vs IL-1R8 KO + Glyc	0,03333	0,1805	No	ns	-0.5105 to 0.5772
WT + IL-1Ra vs IL-1R8 KO + IL-1Ra	0,0570	0,4227	No	ns	-0.3402 to 0.4542
IL-1R8 KO vs IL-1R8 KO + Glyc	-0,2661	1,634	No	ns	-0.7457 to 0.2135
IL-1R8 KO vs IL-1R8 KO + IL-1Ra	-0,2424	2,354	No	ns	-0.5458 to 0.06090
IL-1R8 KO + Glyc vs IL-1R8 KO + IL-1Ra	0,02367	0,1377	No	ns	-0.4826 to 0.5300
Panel B
	WT	WT + IL-1Ra	IL-1R8 KO	IL-1R8 KO + IL-1Ra
Number of values	10	10	10	10
Minimum	16,60	12,20	7,200	11,00
25% Percentile	27,95	14,30	14,15	22,25
Median	39,00	38,10	32,10	29,30
75% Percentile	59,65	59,85	62,05	75,65
Maximum	86,40	111,2	101,8	97,80
Mean	44,14	42,28	40,60	42,56
Std. Deviation	22,45	31,82	32,13	30,05
Std. Error	7,101	10,06	10,16	9,503
Lower 95% CI of mean	28,08	19,52	17,62	21,06
Upper 95% CI of mean	60,20	65,04	63,58	64,06
D'Agostino & Pearson omnibus normality test
K2	1,549	4,326	2,361	2,264
P value	0,4610	0,1150	0,3072	0,3224
Passed normality test (alpha=0.05)?	Yes	Yes	Yes	Yes
P value summary	ns	ns	ns	ns
Sum	441,4	422,8	406,0	425,6
Two-way RM ANOVA	Matching by cols
Source of Variation	% of total variation	P value
Interaction	6,08	0,9154
Time	39,93	< 0.0001
Genotype	0,09	0,9123
Subjects (matching)	2,8614	0,9416
Source of Variation	P value summary	Significant?
Interaction	ns	No
Time	***	Yes
Genotype	ns	No
Subjects (matching)	ns	No
Source of Variation	Df	Sum-of-squares	Mean square	F
Interaction	27	20537	760.6	0.6359
Time	9	134792	14977	12.52
Genotype	3	315.4	105.1	0.1742
Subjects (matching)	16	9658	603.6	0.5047
Residual	144	172241	1196
Panel D
	WT-sal	TIR8-sal	WT-kin	TIR8-kin
Number of values	6	5	5	5
Minimum	11,00	16,00	7,000	10,00
25% Percentile	11,00	16,00	9,500	11,00
Median	13,50	22,00	15,00	13,00
75% Percentile	15,75	27,50	16,50	18,00
Maximum	18,00	29,00	17,00	20,00
Mean	13,67	21,80	13,40	14,20
Std. Deviation	2,658	5,848	4,037	3,899
Std. Error	1,085	2,615	1,806	1,744
Lower 95% CI of mean	10,88	14,54	8,387	9,359
Upper 95% CI of mean	16,46	29,06	18,41	19,04
One-way analysis of variance
P value	0,0142
P value summary	*
Are means signif. different? (P < 0.05)	Yes
Number of groups	4
F	4,724
R square	0,4546
Bartlett's test for equal variances
Bartlett's statistic (corrected)	2,491
P value	0,4769
P value summary	ns
Do the variances differ signif. (P < 0.05)	No
ANOVA Table	SS	df	MS
Treatment (between columns)	248,5	3	82,84
Residual (within columns)	298,1	17	17,54
Total	546,7	20
Tukey's Multiple Comparison Test	Mean Diff.	q	Significant? P < 0.05?	Summary	95% CI of diff
WT-sal vs TIR8-sal	-8,133	4,536	Yes	*	-15.34 to -0.9251
WT-sal vs WT-kin	0,2667	0,1487	No	ns	-6.942 to 7.475
WT-sal vs TIR8-kin	-0,5333	0,2974	No	ns	-7.742 to 6.675
TIR8-sal vs WT-kin	8,400	4,485	Yes	*	0.8713 to 15.93
TIR8-sal vs TIR8-kin	7,600	4,058	Yes	*	0.07127 to 15.13
WT-kin vs TIR8-kin	-0,8000	0,4272	No	ns	-8.329 to 6.729
